# Supplementary material for: Penta­aqua­(4,6-dihy­droxy­benzene-1,3-disulfonato-κO 1)zinc penta­hydrate
Source: Acta Crystallogr Sect E Struct Rep Online. 2012 Mar 28;68(Pt 4):m492–3. doi: 10.1107/S1600536812012317 (PMC3343881; doi:10.1107/S1600536812012317)
Supplement: Supplementary file 1 [file e-68-0m492-sup1.cif]

##############################################################################
#                                                                            #
# This CIF contains the data in a paper accepted for publication in          #
# Acta Crystallographica Section E. It conforms to the requirements of       #
# Notes for Authors for Acta Crystallographica Section E, and has been       #
# peer reviewed under the auspices of the IUCr Commission on Journals.       #
#                                                                            #
# Full details of the Crystallographic Information File format               #
# are given in the paper "The Crystallographic Information File (CIF):       #
# a New Standard Archive File for Crystallography" by S. R. Hall, F. H.      #
# Allen and I. D. Brown [Acta Cryst. (1991), A47, 655-685].                  #
#                                                                            #
# The current version of the core CIF dictionary is obtainable from          #
# ftp://ftp.iucr.org/pub/cif_core.dic.                                       #
#                                                                            #
# Software is freely available for graphical display of the structure(s)     #
# in this CIF. For information consult the CIF software page                 #
# http://www.iucr.org/resources/cif/software.                                #
#                                                                            #
# This file may be used for bona fide research purposes within the           #
# scientific community so long as proper attribution is given to the journal # 
# article from which it was obtained.                                        #
#                                                                            #
##############################################################################
data_global
_audit_creation_method     SHELXL-97
_journal_date_recd_electronic     2012-03-12
_journal_date_accepted     2012-03-21
_journal_name_full     'Acta Crystallographica, Section E'
_journal_year     2012
_journal_volume     68
_journal_issue      4
_journal_page_first     m492
_journal_page_last     m493
_journal_paper_category     QM
_journal_paper_doi     10.1107/S1600536812012317
_journal_coeditor_code     XU5482
_publ_contact_author_name     ' Edward RT Tiekink '
_publ_contact_author_address
;
Department of Chemistry, University of Malaya,
50603 Kuala Lumpur, Malaysia
;
_publ_contact_author_email
;
edward.tiekink@gmail.com
;
_publ_contact_author_fax     ' +60 3 7967 4193 '
_publ_contact_author_phone     ' +60 3 7967 6775 '
_publ_section_title
;
Pentaaqua(4,6-dihydroxybenzene-1,3-disulfonato-\k<i>O</i>^1^)zinc
pentahydrate
;
loop_
    _publ_author_name
    _publ_author_footnote
    _publ_author_address
    'Zhu, Zhi-Biao' .
;
Key Laboratory of Functional Inorganic Material Chemistry
Ministry of Education
Heilongjiang University
Harbin 150080
People's Republic of China
;
    'Gao, Shan'
;
Additional correspondence author, e-mail: shangao67@yahoo.com.
;
;
Key Laboratory of Functional Inorganic Material Chemistry
Ministry of Education
Heilongjiang University
Harbin 150080
People's Republic of China
;
    'Ng, Seik Weng' .
;
Department of Chemistry
University of Malaya
50603 Kuala Lumpur
Malaysia
and
Chemistry Department
Faculty of Science
King Abdulaziz University
PO Box 80203 Jeddah
Saudi Arabia
;
    'Tiekink, Edward R. T.' .
;
Department of Chemistry, University of Malaya,
50603 Kuala Lumpur, Malaysia
;
data_I
_audit_creation_method     SHELXL-97
_chemical_name_systematic
;
Pentaaqua(4,6-dihydroxybenzene-1,3-disulfonato-\k<i>O</i>^1^)zinc
pentahydrate
;
_chemical_name_common     ?
_chemical_formula_moiety     'C6 H14 O13 S2 Zn, 5(H2 O)'
_chemical_formula_sum     'C6 H24 O18 S2 Zn'
_chemical_formula_iupac     '[Zn (C6 H4 O8 S2) (H2 O)5], 5H2 O'
_chemical_formula_weight     513.74
_chemical_melting_point     ?
_symmetry_cell_setting     triclinic
_symmetry_space_group_name_H-M     'P -1'
_symmetry_space_group_name_Hall     '-P 1'
loop_
    _symmetry_equiv_pos_as_xyz
    'x, y, z'
    '-x, -y, -z'
_cell_length_a     7.1479(3)
_cell_length_b     11.8929(5)
_cell_length_c     12.2044(6)
_cell_angle_alpha     109.3680(10)
_cell_angle_beta     104.6900(10)
_cell_angle_gamma     92.9530(10)
_cell_volume     936.27(7)
_cell_formula_units_Z     2
_cell_measurement_reflns_used     8162
_cell_measurement_theta_min     3.02
_cell_measurement_theta_max     27.45
_cell_measurement_temperature     293(2)
_exptl_crystal_description     prism
_exptl_crystal_colour     colourless
_exptl_crystal_size_max     0.21
_exptl_crystal_size_mid     0.17
_exptl_crystal_size_min     0.14
_exptl_crystal_density_diffrn     1.822
_exptl_crystal_density_meas     ?
_exptl_crystal_density_method     'not measured'
_exptl_crystal_F_000     532
_exptl_absorpt_coefficient_mu     1.622
_exptl_absorpt_correction_type     multi-scan
_exptl_absorpt_process_details     '(ABSCOR; Higashi, 1995)'
_exptl_absorpt_correction_T_min     0.7468
_exptl_absorpt_correction_T_max     0.8199
_diffrn_ambient_temperature     293(2)
_diffrn_radiation_type     MoK\a
_diffrn_radiation_wavelength     0.71073
_diffrn_radiation_source     'fine-focus sealed tube'
_diffrn_radiation_monochromator     graphite
_diffrn_measurement_device_type     'Rigaku R-AXIS RAPID IP'
_diffrn_measurement_method     '\w scan'
_diffrn_detector_area_resol_mean     ?
_diffrn_reflns_number     9270
_diffrn_reflns_av_R_equivalents     0.0190
_diffrn_reflns_av_sigmaI/netI     0.0236
_diffrn_reflns_theta_min     3.02
_diffrn_reflns_theta_max     27.45
_diffrn_reflns_theta_full     27.45
_diffrn_measured_fraction_theta_max     0.991
_diffrn_measured_fraction_theta_full     0.991
_diffrn_reflns_limit_h_min     -8
_diffrn_reflns_limit_h_max     9
_diffrn_reflns_limit_k_min     -15
_diffrn_reflns_limit_k_max     15
_diffrn_reflns_limit_l_min     -15
_diffrn_reflns_limit_l_max     15
_diffrn_standards_number     0
_diffrn_standards_interval_count     0
_diffrn_standards_interval_time     0
_diffrn_standards_decay_%     0
_refine_special_details
;
Refinement of <i>F</i>^2^ against ALL reflections. The weighted <i>R</i>-factor
<i>wR</i> and goodness of fit <i>S</i> are based on <i>F</i>^2^, conventional
<i>R</i>-factors <i>R</i> are based on <i>F</i>, with <i>F</i> set to zero for
negative <i>F</i>^2^. The threshold expression of <i>F</i>^2^ >
\s(<i>F</i>^2^) is used only for calculating <i>R</i>-factors(gt) <i>etc</i>.
and is not relevant to the choice of reflections for refinement.
<i>R</i>-factors based on <i>F</i>^2^ are statistically about twice as large
as those based on <i>F</i>, and <i>R</i>- factors based on ALL data will be
even larger.
;
_reflns_number_total     4257
_reflns_number_gt     3883
_reflns_threshold_expression     I>2\s(I)
_refine_ls_structure_factor_coef     Fsqd
_refine_ls_matrix_type     full
_refine_ls_R_factor_all     0.0357
_refine_ls_R_factor_gt     0.0323
_refine_ls_wR_factor_gt     0.0863
_refine_ls_wR_factor_ref     0.0906
_refine_ls_goodness_of_fit_ref     1.064
_refine_ls_restrained_S_all     1.061
_refine_ls_number_reflns     4257
_refine_ls_number_parameters     310
_refine_ls_number_restraints     32
_refine_ls_hydrogen_treatment     mixed
_refine_ls_weighting_scheme     calc
_refine_ls_weighting_details
         'calc w=1/[\s^2^(Fo^2^)+(0.0505P)^2^+0.7681P] where P=(Fo^2^+2Fc^2^)/3'
_atom_sites_solution_hydrogens     geom
_atom_sites_solution_primary     direct
_atom_sites_solution_secondary     difmap
_refine_ls_shift/su_max     0.000
_refine_ls_shift/su_mean     0.000
_refine_diff_density_max     0.670
_refine_diff_density_min     -0.354
_refine_ls_extinction_method     none
_refine_ls_extinction_coef     ?
loop_
    _atom_type_symbol
    _atom_type_description
    _atom_type_scat_dispersion_real
    _atom_type_scat_dispersion_imag
    _atom_type_scat_source
    'C' 'C' 0.0033 0.0016
                         'International Tables Vol C Tables 4.2.6.8 and 6.1.1.4'
    'H' 'H' 0.0000 0.0000
                         'International Tables Vol C Tables 4.2.6.8 and 6.1.1.4'
    'O' 'O' 0.0106 0.0060
                         'International Tables Vol C Tables 4.2.6.8 and 6.1.1.4'
    'S' 'S' 0.1246 0.1234
                         'International Tables Vol C Tables 4.2.6.8 and 6.1.1.4'
    'Zn' 'Zn' 0.2839 1.4301
                         'International Tables Vol C Tables 4.2.6.8 and 6.1.1.4'
_computing_data_collection     'RAPID-AUTO (Rigaku, 1998)'
_computing_cell_refinement     'RAPID-AUTO (Rigaku, 1998)'
_computing_data_reduction     'CrystalClear (Rigaku/MSC and Rigaku, 2002)'
_computing_structure_solution     'SHELXS97 (Sheldrick, 2008)'
_computing_structure_refinement     'SHELXL97 (Sheldrick, 2008)'
_computing_molecular_graphics
                        'X-SEED (Barbour, 2001) and DIAMOND (Brandenburg, 2006)'
_computing_publication_material     'publCIF (Westrip, 2010)'
loop_
    _atom_site_type_symbol
    _atom_site_label
    _atom_site_fract_x
    _atom_site_fract_y
    _atom_site_fract_z
    _atom_site_U_iso_or_equiv
    _atom_site_adp_type
    _atom_site_calc_flag
    _atom_site_refinement_flags
    _atom_site_occupancy
    _atom_site_symmetry_multiplicity
    _atom_site_disorder_assembly
    _atom_site_disorder_group
    Zn Zn 0.13086(4) 0.18054(2) 0.34895(2) 0.02620(9) Uani d . 1 1 . .
    S S1 0.51381(7) 0.36541(4) 0.60727(4) 0.01787(11) Uani d . 1 1 . .
    S S2 0.58913(7) 0.13241(4) 0.92703(4) 0.01968(12) Uani d . 1 1 . .
    O O1 0.4285(2) 0.24063(13) 0.53364(13) 0.0256(3) Uani d . 1 1 . .
    O O2 0.3656(2) 0.44586(14) 0.60175(14) 0.0260(3) Uani d . 1 1 . .
    O O3 0.6847(2) 0.40513(15) 0.57826(14) 0.0272(3) Uani d . 1 1 . .
    O O4 0.4610(3) 0.04682(14) 0.81323(15) 0.0335(4) Uani d . 1 1 . .
    O O5 0.5033(2) 0.15452(15) 1.02630(14) 0.0277(3) Uani d . 1 1 . .
    O O6 0.7809(2) 0.09405(16) 0.95478(17) 0.0331(4) Uani d . 1 1 . .
    O O7 0.7208(3) 0.57857(13) 0.82673(14) 0.0294(4) Uani d D 1 1 . .
    H H7 0.777(4) 0.637(2) 0.8893(18) 0.044 Uiso d D 1 1 . .
    O O8 0.7840(3) 0.37304(15) 1.10942(14) 0.0329(4) Uani d D 1 1 . .
    H H8 0.828(5) 0.4422(15) 1.160(2) 0.049 Uiso d D 1 1 . .
    O O1w 0.1481(3) 0.34947(14) 0.35174(15) 0.0289(3) Uani d D 1 1 . .
    H H11 0.205(4) 0.401(2) 0.4201(12) 0.043 Uiso d D 1 1 . .
    H H12 0.178(4) 0.369(2) 0.2982(17) 0.043 Uiso d D 1 1 . .
    O O2w 0.3028(3) 0.15031(17) 0.24487(19) 0.0411(4) Uani d D 1 1 . .
    H H21 0.300(5) 0.0797(13) 0.201(3) 0.062 Uiso d D 1 1 . .
    H H22 0.412(3) 0.191(2) 0.263(3) 0.062 Uiso d D 1 1 . .
    O O3w 0.1534(3) 0.03068(16) 0.38332(19) 0.0500(6) Uani d D 1 1 . .
    H H31 0.231(5) 0.030(3) 0.447(2) 0.075 Uiso d D 1 1 . .
    H H32 0.081(5) -0.0356(19) 0.347(3) 0.075 Uiso d D 1 1 . .
    O O4w -0.0565(2) 0.22860(16) 0.44222(16) 0.0313(4) Uani d D 1 1 . .
    H H41 -0.117(4) 0.172(2) 0.450(3) 0.047 Uiso d D 1 1 . .
    H H42 -0.136(3) 0.263(2) 0.406(3) 0.047 Uiso d D 1 1 . .
    O O5w -0.1099(3) 0.07189(19) 0.18311(16) 0.0389(4) Uani d D 1 1 . .
    H H51 -0.214(3) 0.041(3) 0.186(3) 0.058 Uiso d D 1 1 . .
    H H52 -0.130(4) 0.084(3) 0.1172(19) 0.058 Uiso d D 1 1 . .
    O O6w 0.6621(3) 0.05893(17) 0.44204(16) 0.0330(4) Uani d D 1 1 . .
    H H61 0.623(4) 0.025(3) 0.3672(10) 0.050 Uiso d D 1 1 . .
    H H62 0.582(4) 0.103(3) 0.467(2) 0.050 Uiso d D 1 1 . .
    O O7w 0.3618(3) 0.70069(16) 0.70377(16) 0.0320(4) Uani d D 1 1 . .
    H H71 0.369(5) 0.6284(12) 0.668(2) 0.048 Uiso d D 1 1 . .
    H H72 0.365(5) 0.712(2) 0.7754(12) 0.048 Uiso d D 1 1 . .
    O O8w 0.0699(3) 0.41514(16) 0.71292(15) 0.0320(4) Uani d D 1 1 . .
    H H81 0.142(3) 0.404(3) 0.668(2) 0.048 Uiso d D 1 1 . .
    H H82 -0.0465(17) 0.409(3) 0.673(2) 0.048 Uiso d D 1 1 . .
    O O9w 1.1390(3) 0.22383(15) 0.98465(17) 0.0345(4) Uani d D 1 1 . .
    H H91 1.236(3) 0.190(2) 0.998(3) 0.052 Uiso d D 1 1 . .
    H H92 1.037(2) 0.180(2) 0.975(3) 0.052 Uiso d D 1 1 . .
    O O10w 0.0671(5) 0.1796(2) 0.7321(2) 0.0718(8) Uani d D 1 1 . .
    H H101 0.066(8) 0.241(2) 0.714(4) 0.108 Uiso d D 1 1 . .
    H H102 0.100(8) 0.197(4) 0.8071(11) 0.108 Uiso d D 1 1 . .
    C C1 0.5924(3) 0.37148(18) 0.75822(17) 0.0186(4) Uani d . 1 1 . .
    C C2 0.6887(3) 0.47868(18) 0.85336(19) 0.0207(4) Uani d . 1 1 . .
    C C3 0.7494(3) 0.48013(19) 0.97151(18) 0.0231(4) Uani d . 1 1 . .
    H H3 0.8104 0.5517 1.0346 0.028 Uiso calc R 1 1 . .
    C C4 0.7200(3) 0.37540(19) 0.99630(18) 0.0218(4) Uani d . 1 1 . .
    C C5 0.6239(3) 0.26820(18) 0.90129(18) 0.0195(4) Uani d . 1 1 . .
    C C6 0.5610(3) 0.26795(18) 0.78383(18) 0.0200(4) Uani d . 1 1 . .
    H H6 0.4965 0.1969 0.7210 0.024 Uiso calc R 1 1 . .
loop_
    _atom_site_aniso_label
    _atom_site_aniso_U_11
    _atom_site_aniso_U_22
    _atom_site_aniso_U_33
    _atom_site_aniso_U_12
    _atom_site_aniso_U_13
    _atom_site_aniso_U_23
    Zn 0.02933(16) 0.02089(14) 0.02952(15) 0.00324(11) 0.00921(11) 0.00995(11)
    S1 0.0216(2) 0.0159(2) 0.0145(2) 0.00053(18) 0.00261(17) 0.00571(17)
    S2 0.0248(3) 0.0179(2) 0.0185(2) 0.00282(19) 0.00699(19) 0.00866(18)
    O1 0.0329(8) 0.0185(7) 0.0188(7) -0.0016(6) 0.0006(6) 0.0041(6)
    O2 0.0291(8) 0.0240(7) 0.0240(8) 0.0080(6) 0.0039(6) 0.0096(6)
    O3 0.0283(8) 0.0317(8) 0.0239(8) -0.0009(7) 0.0094(6) 0.0123(6)
    O4 0.0508(11) 0.0224(8) 0.0213(8) -0.0085(7) 0.0031(7) 0.0076(6)
    O5 0.0330(8) 0.0307(8) 0.0260(8) 0.0064(7) 0.0148(7) 0.0137(7)
    O6 0.0310(9) 0.0364(9) 0.0463(10) 0.0153(7) 0.0180(8) 0.0262(8)
    O7 0.0471(10) 0.0156(7) 0.0209(8) -0.0056(7) 0.0042(7) 0.0064(6)
    O8 0.0491(10) 0.0268(8) 0.0151(7) -0.0062(8) -0.0021(7) 0.0079(6)
    O1w 0.0389(9) 0.0205(7) 0.0278(8) 0.0024(7) 0.0081(7) 0.0106(6)
    O2w 0.0415(10) 0.0296(9) 0.0476(11) 0.0019(8) 0.0255(9) -0.0010(8)
    O3w 0.0634(14) 0.0237(9) 0.0437(11) -0.0093(9) -0.0222(10) 0.0183(8)
    O4w 0.0299(8) 0.0332(9) 0.0338(9) 0.0037(7) 0.0129(7) 0.0133(7)
    O5w 0.0309(9) 0.0531(11) 0.0280(9) -0.0082(8) -0.0014(7) 0.0181(8)
    O6w 0.0352(9) 0.0363(9) 0.0273(8) 0.0055(8) 0.0054(7) 0.0137(7)
    O7w 0.0383(9) 0.0302(8) 0.0309(9) 0.0087(7) 0.0149(7) 0.0109(7)
    O8w 0.0312(9) 0.0354(9) 0.0251(8) 0.0032(7) 0.0056(7) 0.0073(7)
    O9w 0.0304(9) 0.0253(8) 0.0401(10) 0.0006(7) 0.0062(8) 0.0053(7)
    O10w 0.103(2) 0.0377(12) 0.0521(14) -0.0216(13) -0.0148(14) 0.0197(11)
    C1 0.0211(9) 0.0187(9) 0.0151(9) 0.0011(8) 0.0032(7) 0.0065(7)
    C2 0.0241(10) 0.0163(9) 0.0209(10) 0.0006(8) 0.0053(8) 0.0070(8)
    C3 0.0282(11) 0.0184(9) 0.0171(9) -0.0014(8) 0.0024(8) 0.0030(7)
    C4 0.0248(10) 0.0231(10) 0.0164(9) 0.0014(8) 0.0033(8) 0.0079(8)
    C5 0.0233(10) 0.0172(9) 0.0178(9) 0.0011(8) 0.0045(7) 0.0073(7)
    C6 0.0238(10) 0.0153(9) 0.0175(9) -0.0010(8) 0.0025(7) 0.0047(7)
_geom_special_details
;
All e.s.d.'s (except the e.s.d. in the dihedral angle between two l.s. planes)
are estimated using the full covariance matrix. The cell e.s.d.'s are taken
into account individually in the estimation of e.s.d.'s in distances, angles
and torsion angles; correlations between e.s.d.'s in cell parameters are only
used when they are defined by crystal symmetry. An approximate (isotropic)
treatment of cell e.s.d.'s is used for estimating e.s.d.'s involving l.s.
planes.
;
loop_
    _geom_bond_atom_site_label_1
    _geom_bond_atom_site_label_2
    _geom_bond_site_symmetry_2
    _geom_bond_distance
    _geom_bond_publ_flag
    Zn O1 . 2.5415(15) y
    Zn O1w . 1.9950(15) y
    Zn O2w . 1.9460(18) y
    Zn O3w . 1.9671(17) y
    Zn O4w . 1.9588(17) y
    Zn O5w . 2.2355(17) y
    S1 O3 . 1.4528(16) ?
    S1 O1 . 1.4581(15) ?
    S1 O2 . 1.4675(16) ?
    S1 C1 . 1.760(2) ?
    S2 O5 . 1.4475(16) ?
    S2 O4 . 1.4577(17) ?
    S2 O6 . 1.4607(17) ?
    S2 C5 . 1.761(2) ?
    O7 C2 . 1.355(2) ?
    O7 H7 . 0.832(10) ?
    O8 C4 . 1.350(2) ?
    O8 H8 . 0.834(10) ?
    O1w H11 . 0.836(10) ?
    O1w H12 . 0.832(10) ?
    O2w H21 . 0.830(10) ?
    O2w H22 . 0.834(10) ?
    O3w H31 . 0.836(10) ?
    O3w H32 . 0.833(10) ?
    O4w H41 . 0.833(10) ?
    O4w H42 . 0.838(10) ?
    O5w H51 . 0.831(10) ?
    O5w H52 . 0.840(10) ?
    O6w H61 . 0.831(10) ?
    O6w H62 . 0.836(10) ?
    O7w H71 . 0.837(10) ?
    O7w H72 . 0.834(10) ?
    O8w H81 . 0.832(10) ?
    O8w H82 . 0.838(10) ?
    O9w H91 . 0.828(10) ?
    O9w H92 . 0.834(10) ?
    O10w H101 . 0.832(10) ?
    O10w H102 . 0.834(10) ?
    C1 C6 . 1.388(3) ?
    C1 C2 . 1.404(3) ?
    C2 C3 . 1.390(3) ?
    C3 C4 . 1.394(3) ?
    C3 H3 . 0.9300 ?
    C4 C5 . 1.403(3) ?
    C5 C6 . 1.388(3) ?
    C6 H6 . 0.9300 ?
loop_
    _geom_angle_atom_site_label_1
    _geom_angle_atom_site_label_2
    _geom_angle_atom_site_label_3
    _geom_angle_site_symmetry_1
    _geom_angle_site_symmetry_3
    _geom_angle
    _geom_angle_publ_flag
    O2w Zn O4w . . 171.28(8) ?
    O2w Zn O3w . . 95.37(10) ?
    O4w Zn O3w . . 92.91(10) ?
    O2w Zn O1w . . 87.93(8) ?
    O4w Zn O1w . . 84.59(7) ?
    O3w Zn O1w . . 167.14(8) ?
    O2w Zn O5w . . 86.55(8) ?
    O4w Zn O5w . . 91.25(7) ?
    O3w Zn O5w . . 86.37(8) ?
    O1w Zn O5w . . 106.26(7) ?
    O2w Zn O1 . . 89.53(8) ?
    O4w Zn O1 . . 95.00(7) ?
    O3w Zn O1 . . 77.08(6) ?
    O1w Zn O1 . . 90.55(6) ?
    O5w Zn O1 . . 162.56(7) ?
    O3 S1 O1 . . 113.06(10) ?
    O3 S1 O2 . . 112.15(10) ?
    O1 S1 O2 . . 110.90(9) ?
    O3 S1 C1 . . 107.07(9) ?
    O1 S1 C1 . . 106.27(9) ?
    O2 S1 C1 . . 106.94(9) ?
    O5 S2 O4 . . 112.66(10) ?
    O5 S2 O6 . . 112.17(10) ?
    O4 S2 O6 . . 110.50(11) ?
    O5 S2 C5 . . 108.45(10) ?
    O4 S2 C5 . . 105.67(10) ?
    O6 S2 C5 . . 107.00(10) ?
    S1 O1 Zn . . 123.46(9) ?
    C2 O7 H7 . . 111(2) ?
    C4 O8 H8 . . 111(2) ?
    Zn O1w H11 . . 114(2) ?
    Zn O1w H12 . . 123(2) ?
    H11 O1w H12 . . 110.0(16) ?
    Zn O2w H21 . . 118(2) ?
    Zn O2w H22 . . 124(2) ?
    H21 O2w H22 . . 110.9(17) ?
    Zn O3w H31 . . 121(2) ?
    Zn O3w H32 . . 128(2) ?
    H31 O3w H32 . . 109.9(17) ?
    Zn O4w H41 . . 114(2) ?
    Zn O4w H42 . . 107(2) ?
    H41 O4w H42 . . 109.4(16) ?
    Zn O5w H51 . . 123(2) ?
    Zn O5w H52 . . 123(2) ?
    H51 O5w H52 . . 109.2(16) ?
    H61 O6w H62 . . 110.4(16) ?
    H71 O7w H72 . . 109.6(16) ?
    H81 O8w H82 . . 110.1(16) ?
    H91 O9w H92 . . 110.9(17) ?
    H101 O10w H102 . . 111.0(18) ?
    C6 C1 C2 . . 119.17(18) ?
    C6 C1 S1 . . 119.49(15) ?
    C2 C1 S1 . . 121.33(15) ?
    O7 C2 C3 . . 121.69(18) ?
    O7 C2 C1 . . 118.50(18) ?
    C3 C2 C1 . . 119.81(18) ?
    C2 C3 C4 . . 120.69(19) ?
    C2 C3 H3 . . 119.7 ?
    C4 C3 H3 . . 119.7 ?
    O8 C4 C3 . . 121.99(19) ?
    O8 C4 C5 . . 118.46(18) ?
    C3 C4 C5 . . 119.53(18) ?
    C6 C5 C4 . . 119.40(18) ?
    C6 C5 S2 . . 119.21(15) ?
    C4 C5 S2 . . 121.34(15) ?
    C1 C6 C5 . . 121.38(18) ?
    C1 C6 H6 . . 119.3 ?
    C5 C6 H6 . . 119.3 ?
loop_
    _geom_torsion_atom_site_label_1
    _geom_torsion_atom_site_label_2
    _geom_torsion_atom_site_label_3
    _geom_torsion_atom_site_label_4
    _geom_torsion_site_symmetry_1
    _geom_torsion_site_symmetry_2
    _geom_torsion_site_symmetry_3
    _geom_torsion_site_symmetry_4
    _geom_torsion
    _geom_torsion_publ_flag
    O3 S1 O1 Zn . . . . -99.48(12) ?
    O2 S1 O1 Zn . . . . 27.48(13) ?
    C1 S1 O1 Zn . . . . 143.35(10) ?
    O2w Zn O1 S1 . . . . 99.04(12) ?
    O4w Zn O1 S1 . . . . -73.50(12) ?
    O3w Zn O1 S1 . . . . -165.34(14) ?
    O1w Zn O1 S1 . . . . 11.11(12) ?
    O5w Zn O1 S1 . . . . 175.93(17) ?
    O3 S1 C1 C6 . . . . -122.53(17) ?
    O1 S1 C1 C6 . . . . -1.4(2) ?
    O2 S1 C1 C6 . . . . 117.08(18) ?
    O3 S1 C1 C2 . . . . 56.62(19) ?
    O1 S1 C1 C2 . . . . 177.71(17) ?
    O2 S1 C1 C2 . . . . -63.77(19) ?
    C6 C1 C2 O7 . . . . 179.0(2) ?
    S1 C1 C2 O7 . . . . -0.1(3) ?
    C6 C1 C2 C3 . . . . -0.6(3) ?
    S1 C1 C2 C3 . . . . -179.75(17) ?
    O7 C2 C3 C4 . . . . -178.1(2) ?
    C1 C2 C3 C4 . . . . 1.6(3) ?
    C2 C3 C4 O8 . . . . 177.4(2) ?
    C2 C3 C4 C5 . . . . -1.5(3) ?
    O8 C4 C5 C6 . . . . -178.5(2) ?
    C3 C4 C5 C6 . . . . 0.5(3) ?
    O8 C4 C5 S2 . . . . -0.8(3) ?
    C3 C4 C5 S2 . . . . 178.15(17) ?
    O5 S2 C5 C6 . . . . -131.59(17) ?
    O4 S2 C5 C6 . . . . -10.6(2) ?
    O6 S2 C5 C6 . . . . 107.21(18) ?
    O5 S2 C5 C4 . . . . 50.8(2) ?
    O4 S2 C5 C4 . . . . 171.81(18) ?
    O6 S2 C5 C4 . . . . -70.4(2) ?
    C2 C1 C6 C5 . . . . -0.4(3) ?
    S1 C1 C6 C5 . . . . 178.79(16) ?
    C4 C5 C6 C1 . . . . 0.4(3) ?
    S2 C5 C6 C1 . . . . -177.26(16) ?
loop_
    _geom_hbond_atom_site_label_D
    _geom_hbond_atom_site_label_H
    _geom_hbond_atom_site_label_A
    _geom_hbond_site_symmetry_A
    _geom_hbond_distance_DH
    _geom_hbond_distance_HA
    _geom_hbond_distance_DA
    _geom_hbond_angle_DHA
    O7 H7 O9w 2_767 0.832(10) 1.790(12) 2.612(2) 170(3)
    O8 H8 O8w 2_667 0.834(10) 1.835(11) 2.664(2) 172(3)
    O1w H11 O2 . 0.836(10) 2.093(16) 2.852(2) 151(3)
    O1w H12 O7 2_666 0.832(10) 2.094(11) 2.923(2) 175(3)
    O2w H21 O6 2_656 0.830(10) 2.220(14) 3.021(3) 162(3)
    O2w H22 O7w 2_666 0.834(10) 1.884(11) 2.710(3) 171(4)
    O3w H31 O6w 2_656 0.836(10) 2.01(2) 2.765(2) 149(3)
    O3w H32 O10w 2_556 0.833(10) 1.785(10) 2.618(3) 178(5)
    O4w H41 O6w 1_455 0.833(10) 1.976(14) 2.774(2) 160(3)
    O4w H42 O7w 2_566 0.838(10) 1.987(13) 2.802(3) 164(3)
    O5w H51 O4 2_556 0.831(10) 2.004(11) 2.833(3) 176(4)
    O5w H52 O6 1_454 0.840(10) 1.970(12) 2.802(3) 170(3)
    O6w H62 O1 . 0.836(10) 2.079(12) 2.903(2) 168(3)
    O6w H61 O4 2_656 0.831(10) 1.992(10) 2.821(2) 176(3)
    O7w H71 O2 . 0.837(10) 2.046(12) 2.874(2) 170(3)
    O7w H72 O5 2_667 0.834(10) 2.33(2) 3.034(2) 143(3)
    O8w H81 O2 . 0.832(10) 2.071(15) 2.854(2) 157(3)
    O8w H82 O3 1_455 0.838(10) 1.963(10) 2.799(2) 176(3)
    O9w H91 O5 1_655 0.828(10) 1.948(12) 2.747(2) 162(3)
    O9w H92 O6 . 0.834(10) 1.965(10) 2.795(2) 173(3)
    O10w H101 O8w . 0.832(10) 2.072(15) 2.887(3) 167(4)
    O10w H102 O9w 1_455 0.834(10) 2.025(12) 2.851(3) 171(5)
