# Supplementary material for: Penta­aqua­(4,6-dihy­droxy­benzene-1,3-disulfonato-κO 1)zinc penta­hydrate
Source: Acta Crystallogr Sect E Struct Rep Online. 2012 Mar 28;68(Pt 4):m492–3. doi: 10.1107/S1600536812012317 (PMC3343881; doi:10.1107/S1600536812012317)
Supplement: Supplementary file 2 [file e-68-0m492-Isup2.hkl]

# 
# h,k,l, Fc-squared, Fo-squared, sigma(Fo-squared) and status flag 
# 
data_I
_shelx_title '  P-1' 
_shelx_refln_list_code          4 
_shelx_F_calc_maximum      143.15 
_exptl_crystal_F_000       532.00 
_reflns_d_resolution_high  0.7708 
 
loop_ 
 _symmetry_equiv_pos_as_xyz 
 'x, y, z' 
 '-x, -y, -z' 
 
_cell_length_a     7.1479 
_cell_length_b    11.8929 
_cell_length_c    12.2044 
_cell_angle_alpha 109.368 
_cell_angle_beta  104.690 
_cell_angle_gamma  92.953 
 
_shelx_F_squared_multiplier     1.000 
 
loop_ 
 _refln_index_h 
 _refln_index_k 
 _refln_index_l 
 _refln_F_squared_calc 
 _refln_F_squared_meas 
 _refln_F_squared_sigma 
 _refln_observed_status 
   2   0   0        4.60        8.18      1.12 o 
   3   0   0     2077.24     1973.62     21.95 o 
   4   0   0     2261.27     2279.44     27.63 o 
   5   0   0      883.00      893.63      8.76 o 
   6   0   0       11.08        6.73      0.99 o 
   7   0   0      137.56      135.48      2.67 o 
   8   0   0      192.76      189.96      9.95 o 
  -8   1   0       57.28       48.28     18.53 o 
  -7   1   0       52.31       45.70      2.45 o 
  -6   1   0     1257.46     1226.42     12.91 o 
  -5   1   0      674.55      646.27      8.24 o 
  -4   1   0      786.28      711.16     10.02 o 
  -3   1   0      614.23      742.10     12.50 o 
  -2   1   0    17811.15    20914.20    616.33 o 
  -1   1   0     1529.37     1433.39     18.98 o 
   1   1   0      215.24      304.08      2.91 o 
   2   1   0     5220.55     5781.80    231.51 o 
   3   1   0     2133.46     2444.60    142.37 o 
   4   1   0     1237.47     1288.77     16.49 o 
   5   1   0     1276.70     1308.97     12.16 o 
   6   1   0      526.26      513.30      5.22 o 
   7   1   0      287.16      299.42      7.32 o 
   8   1   0       18.51       15.00      4.73 o 
  -8   2   0      117.78      137.52      3.25 o 
  -7   2   0       20.51       19.21      1.93 o 
  -6   2   0      861.70      821.20      9.66 o 
  -5   2   0      154.85      151.55      3.56 o 
  -4   2   0     1170.59     1144.98     18.88 o 
  -3   2   0      786.20      749.22     11.75 o 
  -2   2   0     1471.34     1866.06     29.53 o 
  -1   2   0      270.08      281.26      4.32 o 
   0   2   0     1456.02     1439.49     23.34 o 
   1   2   0     2442.67     2378.56     26.72 o 
   2   2   0     3545.64     3457.14     63.05 o 
   3   2   0      847.12      896.66     22.43 o 
   4   2   0      712.12      708.18      6.87 o 
   5   2   0      135.39      127.12      2.63 o 
   6   2   0      765.84      758.41     10.12 o 
   7   2   0      324.90      312.25     12.41 o 
  -8   3   0       41.56       42.32      2.81 o 
  -7   3   0      265.40      269.98      5.65 o 
  -6   3   0      699.58      686.19     10.94 o 
  -5   3   0      182.62      168.32      4.54 o 
  -4   3   0     2840.71     2938.63     55.68 o 
  -3   3   0       13.69       24.66      1.97 o 
  -2   3   0       32.98       41.02      3.48 o 
  -1   3   0     6628.55     7825.81    270.12 o 
   0   3   0     2069.52     2127.94     23.31 o 
   1   3   0       49.13       42.57      0.66 o 
   2   3   0       35.03       41.06      2.26 o 
   3   3   0       17.57        6.52      1.82 o 
   4   3   0      190.35      182.06      6.15 o 
   5   3   0       12.20       15.46      3.35 o 
   6   3   0        5.43        4.31      3.23 o 
   7   3   0      552.19      596.02     19.44 o 
  -8   4   0        5.68        1.87      1.30 o 
  -7   4   0      164.16      162.92      3.60 o 
  -6   4   0      118.35      132.22      5.74 o 
  -5   4   0     1384.23     1363.09     17.53 o 
  -4   4   0      689.49      712.00     13.71 o 
  -3   4   0      255.31      237.09      5.63 o 
  -2   4   0      857.65      673.82     14.09 o 
  -1   4   0     2958.34     3247.16    160.92 o 
   0   4   0     3838.56     4084.97     52.35 o 
   1   4   0     9990.17    11572.33    142.33 o 
   2   4   0     1021.41     1023.68      9.59 o 
   3   4   0     2898.31     2839.19     60.81 o 
   4   4   0       10.51       10.27      4.64 o 
   5   4   0      166.59      165.97      7.90 o 
   6   4   0      201.53      228.07     10.69 o 
   7   4   0       88.68      120.02     15.04 o 
  -8   5   0       87.07       98.51      3.38 o 
  -7   5   0       91.17      103.64      3.07 o 
  -6   5   0      389.58      348.75      5.94 o 
  -5   5   0       37.01       31.32      3.55 o 
  -4   5   0     1855.80     1914.91     37.24 o 
  -3   5   0      688.09      590.88     11.66 o 
  -2   5   0     1452.81     1319.72     20.34 o 
  -1   5   0     1223.33     1340.50     14.87 o 
   0   5   0     4834.54     5044.49     71.31 o 
   1   5   0     3107.34     2982.79     26.36 o 
   2   5   0     2775.52     2992.85     38.32 o 
   3   5   0     1272.59     1360.66     26.74 o 
   4   5   0      441.54      502.28     13.22 o 
   5   5   0     2313.44     2420.16     55.59 o 
   6   5   0       13.75       10.38      7.42 o 
   7   5   0       29.71       28.68      6.63 o 
  -8   6   0      616.15      631.08     15.07 o 
  -7   6   0        0.31        4.64      1.87 o 
  -6   6   0       31.94       27.63      2.27 o 
  -5   6   0      879.74      907.47     20.49 o 
  -4   6   0     1578.38     1521.16     31.19 o 
  -3   6   0       32.89       47.77      5.93 o 
  -2   6   0      672.80      674.94      7.00 o 
  -1   6   0     1451.35     1461.99     17.13 o 
   0   6   0      195.08      155.68      2.49 o 
   1   6   0       75.36       65.00      1.87 o 
   2   6   0      190.64      180.48      5.14 o 
   3   6   0     3813.83     3926.08     85.96 o 
   4   6   0      113.56      126.02      6.89 o 
   5   6   0        0.61        2.13      3.15 o 
   6   6   0      305.89      327.41     14.45 o 
   7   6   0      286.50      305.03     24.97 o 
  -8   7   0        1.85        4.54      2.62 o 
  -7   7   0        9.49        9.48      2.13 o 
  -6   7   0      651.89      644.92      9.78 o 
  -5   7   0        7.00        5.53      2.97 o 
  -4   7   0      789.46      843.80     19.34 o 
  -3   7   0     3915.39     3941.61     54.41 o 
  -2   7   0      785.40      733.59      8.77 o 
  -1   7   0      746.64      712.17      8.16 o 
   0   7   0      194.44      186.93      3.50 o 
   1   7   0     3951.56     4025.85     40.57 o 
   2   7   0     1015.74     1047.18      9.58 o 
   3   7   0        8.06        7.74      0.61 o 
   4   7   0        0.78        0.06      3.52 o 
   5   7   0      564.63      592.69     27.15 o 
   6   7   0        3.52       12.19      5.40 o 
   7   7   0       65.05       76.56     10.07 o 
  -8   8   0      176.07      193.20      8.13 o 
  -7   8   0        1.98        3.73      2.58 o 
  -6   8   0      305.98      270.78     24.47 o 
  -5   8   0      789.50      764.27     20.26 o 
  -4   8   0     1722.25     1689.49     56.08 o 
  -3   8   0       63.95       68.40      6.26 o 
  -2   8   0     1675.22     1666.42     20.20 o 
  -1   8   0     1132.44     1150.84     13.97 o 
   0   8   0       10.36       13.83      3.37 o 
   1   8   0     3451.34     3532.35     35.79 o 
   2   8   0      111.18      113.38      1.85 o 
   3   8   0       53.16       51.84      1.18 o 
   4   8   0      304.79      327.10     12.31 o 
   5   8   0       49.80       59.23      7.28 o 
   6   8   0        1.00       -1.18      3.96 o 
  -7   9   0        8.45       10.19      4.20 o 
  -6   9   0       10.03       22.91      3.79 o 
  -5   9   0      119.72      109.56      4.41 o 
  -4   9   0      108.73      115.22      3.47 o 
  -3   9   0       92.47       91.63      1.97 o 
  -2   9   0       20.15       15.39      2.84 o 
  -1   9   0      310.85      299.51      4.68 o 
   0   9   0     1162.94     1146.16     14.80 o 
   1   9   0      435.97      444.63      4.72 o 
   2   9   0        9.62        7.45      0.91 o 
   3   9   0      625.69      602.30     23.86 o 
   4   9   0        2.97        6.51      3.93 o 
   5   9   0      517.52      542.35     28.52 o 
   6   9   0      118.28      148.30     12.28 o 
  -7  10   0       88.85      125.45     12.05 o 
  -6  10   0        1.89        4.11      2.95 o 
  -5  10   0      142.01      155.67     10.63 o 
  -4  10   0        6.87        6.42      2.66 o 
  -3  10   0      161.53      152.72      8.38 o 
  -2  10   0     1439.27     1461.50     17.15 o 
  -1  10   0     1196.92     1204.20     15.19 o 
   0  10   0      321.88      300.86      4.49 o 
   1  10   0      373.13      356.66      5.05 o 
   2  10   0        3.17        3.45      1.05 o 
   3  10   0      547.43      512.56     20.87 o 
   4  10   0       13.39       16.40      4.97 o 
   5  10   0      144.53      175.92     11.98 o 
  -6  11   0      168.80      181.13      8.86 o 
  -5  11   0      181.52      205.29     10.13 o 
  -4  11   0       34.89       44.61      5.34 o 
  -3  11   0      680.86      646.37     22.39 o 
  -2  11   0      129.86      131.92      5.16 o 
  -1  11   0       72.00       68.06      2.68 o 
   0  11   0      286.93      279.79      8.70 o 
   1  11   0      701.46      683.71     10.99 o 
   2  11   0       56.14       56.30      1.97 o 
   3  11   0      549.42      544.28     17.06 o 
   4  11   0        5.85        7.95      4.51 o 
  -6  12   0       21.38       26.67      5.19 o 
  -5  12   0      511.60      519.19     21.52 o 
  -4  12   0        7.77        9.05      5.07 o 
  -3  12   0       61.73       70.33      5.10 o 
  -2  12   0       26.00       24.25      3.32 o 
  -1  12   0     1864.85     1854.79     32.34 o 
   0  12   0       38.72       46.02      3.03 o 
   1  12   0        9.65       10.17      1.55 o 
   2  12   0      497.25      514.58      8.49 o 
   3  12   0       19.71       18.93      4.98 o 
  -5  13   0        0.19        3.44      3.44 o 
  -4  13   0        1.57        0.04      2.13 o 
  -3  13   0      916.31      911.71     35.22 o 
  -2  13   0       15.28       18.98      3.41 o 
  -1  13   0       36.78       34.42      3.50 o 
   0  13   0       79.41       87.94      6.58 o 
   1  13   0      289.02      299.97     11.34 o 
   2  13   0       32.52       31.38      3.06 o 
  -3  14   0       91.46       99.34      6.66 o 
  -2  14   0       51.97       55.23      4.99 o 
  -1  14   0      186.52      197.12      8.32 o 
   0  14   0        1.69        1.90      1.93 o 
   1  14   0      343.38      328.57      8.60 o 
  -1 -14   1        7.13        3.95      1.82 o 
   0 -14   1      204.87      195.27      6.15 o 
   1 -14   1       96.77      111.54      5.87 o 
   2 -14   1      135.66      139.98      8.05 o 
   3 -14   1      262.78      269.25      9.90 o 
   4 -14   1      235.71      241.91     10.33 o 
  -3 -13   1      721.86      737.24     22.77 o 
  -2 -13   1      113.22      104.76      3.01 o 
  -1 -13   1        5.54        5.22      2.10 o 
   0 -13   1      406.98      402.44     10.50 o 
   1 -13   1      106.87      109.48      3.72 o 
   2 -13   1        3.87        5.76      2.03 o 
   3 -13   1      350.01      346.21     12.47 o 
   4 -13   1      161.76      167.29      8.28 o 
   5 -13   1      190.51      191.11      9.72 o 
  -4 -12   1       24.89       26.46      6.02 o 
  -3 -12   1      124.04      135.07     13.93 o 
  -2 -12   1      173.39      180.14      4.71 o 
  -1 -12   1      843.25      798.09     11.99 o 
   0 -12   1        2.21        3.23      1.44 o 
   1 -12   1       83.64       86.30      3.07 o 
   2 -12   1      647.00      638.69     16.39 o 
   3 -12   1      127.98      113.96      3.75 o 
   4 -12   1       56.56       67.12      7.67 o 
   5 -12   1      185.57      191.23     22.84 o 
   6 -12   1      163.84      185.68      9.65 o 
  -5 -11   1      124.17      110.89     10.27 o 
  -4 -11   1        0.69       -2.80      6.01 o 
  -3 -11   1      582.10      553.98     13.25 o 
  -2 -11   1        8.30        9.12      1.18 o 
  -1 -11   1      505.34      513.92      6.36 o 
   0 -11   1      812.95      835.28     10.82 o 
   1 -11   1       64.25       69.13      2.74 o 
   2 -11   1      680.97      647.09     16.60 o 
   3 -11   1      162.95      151.35      3.13 o 
   4 -11   1      182.41      180.54      3.11 o 
   5 -11   1      196.68      216.37     11.97 o 
   6 -11   1       38.39       34.18     16.10 o 
  -5 -10   1       15.84       14.34      5.43 o 
  -4 -10   1      183.84      209.82     10.69 o 
  -3 -10   1      183.72      174.01      7.38 o 
  -2 -10   1      255.34      265.13      4.14 o 
  -1 -10   1     1346.61     1327.82     13.33 o 
   0 -10   1       36.89       37.62      2.16 o 
   1 -10   1        7.98        9.59      1.43 o 
   2 -10   1      406.94      405.14      6.51 o 
   3 -10   1       16.92       18.20      1.28 o 
   4 -10   1     1436.69     1368.53     43.42 o 
   5 -10   1        7.75        5.72      0.91 o 
   6 -10   1        0.68       -0.63      3.20 o 
   7 -10   1      221.19      250.74     12.81 o 
  -6  -9   1      239.96      285.09     15.28 o 
  -5  -9   1      160.03      170.04     10.81 o 
  -4  -9   1       32.40       29.71      5.25 o 
  -3  -9   1       53.88       56.65      1.26 o 
  -2  -9   1     1981.98     1981.97     19.57 o 
  -1  -9   1     1045.26     1050.16      9.80 o 
   0  -9   1      507.07      499.95      8.12 o 
   1  -9   1      738.10      708.55      9.36 o 
   2  -9   1      337.24      321.54      4.75 o 
   3  -9   1      118.57      119.16      6.51 o 
   4  -9   1        3.05       -0.13      1.24 o 
   5  -9   1      115.62      117.37      7.89 o 
   6  -9   1      108.35      131.96      9.04 o 
   7  -9   1        3.52        3.93      3.85 o 
  -6  -8   1       47.23       57.29      8.10 o 
  -5  -8   1       94.46       96.41      8.23 o 
  -4  -8   1      885.66      929.02     23.51 o 
  -3  -8   1     1269.30     1243.04     26.93 o 
  -2  -8   1     2732.98     2737.04     25.83 o 
  -1  -8   1        3.57        3.07      1.04 o 
   0  -8   1     1632.56     1503.73     25.41 o 
   1  -8   1       44.65       44.86      1.72 o 
   2  -8   1      130.04      136.54      3.37 o 
   3  -8   1      705.63      715.63     16.45 o 
   4  -8   1      452.97      419.36     18.43 o 
   5  -8   1       84.09       81.75      6.35 o 
   6  -8   1       44.76       33.98      5.33 o 
   7  -8   1       72.59       67.55      3.02 o 
   8  -8   1       77.23       91.83      8.65 o 
  -7  -7   1       39.24       38.82     12.79 o 
  -6  -7   1      125.31      129.45     10.02 o 
  -5  -7   1      230.98      244.45     11.15 o 
  -4  -7   1      141.40      149.28      7.75 o 
  -3  -7   1      699.79      707.96     11.07 o 
  -2  -7   1     3085.59     3195.35     30.65 o 
  -1  -7   1        4.95        3.61      0.86 o 
   0  -7   1     3814.62     3777.83     42.44 o 
   1  -7   1     1670.94     1728.74     31.52 o 
   2  -7   1       86.26      101.00      2.67 o 
   3  -7   1     1037.15     1030.09     21.60 o 
   4  -7   1     1421.05     1446.32     37.88 o 
   5  -7   1        9.49       10.80      3.31 o 
   6  -7   1      459.96      457.86     13.97 o 
   7  -7   1       96.20      107.94      4.40 o 
   8  -7   1       28.26       32.82      3.97 o 
  -7  -6   1        3.11        9.68      5.22 o 
  -6  -6   1      877.67      908.48     26.00 o 
  -5  -6   1      100.40       91.46     11.17 o 
  -4  -6   1       82.82       90.71      5.93 o 
  -3  -6   1      861.70      869.03     12.90 o 
  -2  -6   1     3864.04     4068.64     38.73 o 
  -1  -6   1      393.65      347.30      4.04 o 
   0  -6   1       41.90       38.52      1.13 o 
   1  -6   1      600.84      538.86      6.08 o 
   2  -6   1     7062.37     7206.45    166.81 o 
   3  -6   1      185.96      209.28      6.45 o 
   4  -6   1      123.90      145.84      9.49 o 
   5  -6   1     1427.05     1474.94     31.60 o 
   6  -6   1      149.37      139.97      7.07 o 
   7  -6   1      114.92      113.61     10.24 o 
   8  -6   1      195.54      197.19      7.93 o 
  -7  -5   1       90.42      119.99     15.20 o 
  -6  -5   1      226.16      225.14     10.79 o 
  -5  -5   1       39.65       39.62      5.08 o 
  -4  -5   1      475.43      482.44     12.41 o 
  -3  -5   1      294.60      289.07      5.37 o 
  -2  -5   1        8.95        5.76      1.01 o 
  -1  -5   1       71.58       51.22      1.55 o 
   0  -5   1     7590.29     9142.52    106.19 o 
   1  -5   1      169.89      134.04      2.44 o 
   2  -5   1      145.23      193.99      3.57 o 
   3  -5   1      486.70      403.92      8.67 o 
   4  -5   1      995.08      903.77     17.87 o 
   5  -5   1      569.87      517.69     12.23 o 
   6  -5   1      102.75       91.65      5.35 o 
   7  -5   1       94.96      112.53      3.94 o 
   8  -5   1       21.99       17.49      2.65 o 
  -7  -4   1      222.81      236.92     12.06 o 
  -6  -4   1      999.98     1061.62     26.55 o 
  -5  -4   1        9.33       16.00      5.92 o 
  -4  -4   1       57.86       52.29      6.49 o 
  -3  -4   1       89.06       75.34      2.60 o 
  -2  -4   1     1210.38     1455.81     41.00 o 
  -1  -4   1      222.93      164.63      2.08 o 
   0  -4   1      536.43      552.94      3.96 o 
   1  -4   1     2220.63     2458.87     29.64 o 
   2  -4   1     1021.55     1271.39     14.82 o 
   3  -4   1     3764.92     3907.34     68.72 o 
   4  -4   1      108.84      130.38      4.55 o 
   5  -4   1      669.57      643.70     13.40 o 
   6  -4   1       18.55       15.58      2.16 o 
   7  -4   1      539.46      548.90     10.63 o 
   8  -4   1       14.31       14.37      2.26 o 
  -8  -3   1        2.37        1.06      3.40 o 
  -7  -3   1      131.10      139.89      8.87 o 
  -6  -3   1      354.22      365.25     17.44 o 
  -5  -3   1      397.92      397.31     11.08 o 
  -4  -3   1      583.47      634.68     13.14 o 
  -3  -3   1        4.06        8.30      1.55 o 
  -2  -3   1       11.35       10.38      1.11 o 
  -1  -3   1     2546.46     2983.39    109.89 o 
   0  -3   1     2944.57     3395.31     33.41 o 
   1  -3   1     6590.90     7311.72    110.45 o 
   2  -3   1     7014.81     8102.38    128.98 o 
   3  -3   1       82.71       87.20      8.26 o 
   4  -3   1       35.86       30.38      3.74 o 
   5  -3   1      451.86      432.68      9.14 o 
   6  -3   1     1086.16     1000.30     14.15 o 
   7  -3   1      156.68      149.29      4.21 o 
   8  -3   1        4.95        2.83      2.42 o 
  -8  -2   1      105.93      114.68      8.77 o 
  -7  -2   1       77.26       67.21      2.80 o 
  -6  -2   1        5.20        7.59      0.64 o 
  -5  -2   1      801.11      834.44      7.98 o 
  -4  -2   1      198.15      171.67      1.90 o 
  -3  -2   1     1048.32     1034.75     16.09 o 
  -2  -2   1       72.82       87.57      0.99 o 
  -1  -2   1     1068.94     1076.29     23.33 o 
   0  -2   1     5694.79     6633.61     91.96 o 
   1  -2   1      591.87      511.48      5.03 o 
   2  -2   1     1360.46     1324.09     14.69 o 
   3  -2   1      516.84      412.09      5.35 o 
   4  -2   1       37.58       22.99      1.84 o 
   5  -2   1     2161.26     1960.63     35.21 o 
   6  -2   1        0.56        3.28      1.40 o 
   7  -2   1       38.45       39.55      2.01 o 
   8  -2   1       37.65       52.30      2.98 o 
  -8  -1   1      463.47      494.52     16.08 o 
  -7  -1   1      422.63      382.90     12.32 o 
  -6  -1   1      227.90      232.99      5.50 o 
  -5  -1   1      900.55      840.40     10.36 o 
  -4  -1   1     3590.35     3699.83     51.79 o 
  -3  -1   1        0.31        0.44      0.34 o 
  -2  -1   1      162.44      143.77      1.34 o 
  -1  -1   1     3621.31     4006.33     55.96 o 
   1  -1   1     1270.59     1411.35     13.92 o 
   2  -1   1      878.95      882.67     18.26 o 
   3  -1   1     2633.20     2733.40     32.49 o 
   4  -1   1       38.31       47.87      3.04 o 
   5  -1   1       52.86       51.65      1.94 o 
   6  -1   1       52.66       57.13      3.05 o 
   7  -1   1      583.08      582.26     12.00 o 
   8  -1   1        4.56        3.56      1.11 o 
  -8   0   1       65.38       58.41      8.25 o 
  -7   0   1        1.68        2.53      1.14 o 
  -6   0   1     3309.49     3169.32     41.60 o 
  -5   0   1       83.90       86.94      2.75 o 
  -4   0   1      155.49      150.98      2.23 o 
  -3   0   1       80.96      143.51      1.53 o 
  -2   0   1     1441.60     1638.88     13.93 o 
  -1   0   1      919.71      997.46      8.15 o 
   1   0   1     6918.00     8244.31    136.71 o 
   2   0   1     1344.92     1295.04     12.61 o 
   3   0   1       64.27       48.48      1.44 o 
   4   0   1     2576.13     2535.53     41.64 o 
   5   0   1     1648.70     1585.44     34.00 o 
   6   0   1       36.44       32.44      1.74 o 
   7   0   1       51.18       44.60      3.09 o 
  -8   1   1      198.14      199.90      8.27 o 
  -7   1   1      126.12      119.21      3.46 o 
  -6   1   1        6.90        7.54      1.18 o 
  -5   1   1      275.39      261.84      3.85 o 
  -4   1   1     4110.67     4021.65     44.58 o 
  -3   1   1      113.74      138.23      1.91 o 
  -2   1   1    16372.77    20399.89    419.79 o 
  -1   1   1    20491.04    23903.03    356.97 o 
   0   1   1       80.31       44.25      0.79 o 
   1   1   1     3497.85     3958.33    130.47 o 
   2   1   1     5777.61     7096.40    100.03 o 
   3   1   1      302.41      271.07      6.85 o 
   4   1   1      117.41       91.20      2.48 o 
   5   1   1      539.21      569.35     10.02 o 
   6   1   1      372.43      376.69      3.97 o 
   7   1   1      660.95      626.54     18.22 o 
  -8   2   1       82.96       94.78      3.02 o 
  -7   2   1      197.08      190.75      3.79 o 
  -6   2   1       40.94       36.35      2.81 o 
  -5   2   1     1199.33     1057.66     14.58 o 
  -4   2   1     3841.22     4179.05     48.76 o 
  -3   2   1     3366.61     3669.90    153.25 o 
  -2   2   1      738.94      703.61      7.74 o 
  -1   2   1      278.99      258.63      4.25 o 
   0   2   1      805.67      861.10     10.61 o 
   1   2   1     1317.32     1344.27     10.40 o 
   2   2   1       41.92       37.65      0.82 o 
   3   2   1     2416.61     2750.04     83.00 o 
   4   2   1       16.85       14.69      0.78 o 
   5   2   1      186.85      171.80      1.56 o 
   6   2   1     1693.41     1640.93     40.57 o 
   7   2   1       21.69       23.38      5.27 o 
  -9   3   1       12.59       10.76      2.89 o 
  -8   3   1       26.57       27.47      2.62 o 
  -7   3   1      365.72      335.49      6.16 o 
  -6   3   1        5.38        6.74      1.42 o 
  -5   3   1      104.68       98.62      3.30 o 
  -4   3   1      703.35      716.37      8.19 o 
  -3   3   1       36.08       73.55      1.64 o 
  -1   3   1      845.26      982.17     23.04 o 
   0   3   1      307.41      332.45      3.30 o 
   1   3   1     8185.09     9040.65    355.67 o 
   2   3   1     2222.57     2523.03     69.41 o 
   3   3   1       85.89       59.11      4.49 o 
   4   3   1      510.31      465.98     11.50 o 
   5   3   1      217.34      207.98      8.66 o 
   6   3   1       23.62       29.95      5.08 o 
   7   3   1      174.31      164.35     16.63 o 
  -8   4   1      148.64      164.53      3.96 o 
  -7   4   1       51.85       53.11      2.62 o 
  -6   4   1      488.20      479.99     10.69 o 
  -5   4   1     2383.54     2370.07     26.91 o 
  -4   4   1       55.76       64.88      2.09 o 
  -3   4   1     1106.11     1037.33     18.38 o 
  -2   4   1        1.88        5.16      0.25 o 
  -1   4   1      109.23      153.21      2.62 o 
   0   4   1      225.45      319.49      6.21 o 
   1   4   1      127.64      110.73      2.11 o 
   2   4   1       54.33       44.50      2.00 o 
   3   4   1     2049.08     1949.40     37.61 o 
   4   4   1        3.69        2.57      2.38 o 
   5   4   1      524.13      543.26     15.43 o 
   6   4   1      441.71      461.52     23.46 o 
   7   4   1       71.96      105.50      9.65 o 
  -8   5   1       82.65       91.37      3.80 o 
  -7   5   1       17.53       21.58      2.42 o 
  -6   5   1      250.23      236.03      5.32 o 
  -5   5   1     1149.05     1101.46     12.19 o 
  -4   5   1       19.74       21.58      0.84 o 
  -3   5   1      588.59      559.41     11.64 o 
  -2   5   1      131.09      126.76      3.25 o 
  -1   5   1     2491.72     2511.60     23.65 o 
   0   5   1      835.16      821.33      8.83 o 
   1   5   1     1370.50     1300.99     14.39 o 
   2   5   1     2340.23     2371.17     22.70 o 
   3   5   1       67.72       63.18      1.16 o 
   4   5   1        0.11        3.11      2.61 o 
   5   5   1      628.32      679.88     19.10 o 
   6   5   1      482.93      511.18     18.17 o 
   7   5   1      143.35      163.98     19.53 o 
  -8   6   1      113.24      104.16     10.48 o 
  -7   6   1      294.07      281.28     10.40 o 
  -6   6   1       64.15       63.23      1.99 o 
  -5   6   1       88.97       81.46      2.28 o 
  -4   6   1     1435.51     1402.44     16.46 o 
  -3   6   1     6948.91     8250.49    717.50 o 
  -2   6   1      952.48      964.23      9.14 o 
  -1   6   1      460.48      479.19      3.94 o 
   0   6   1      480.22      410.73      5.03 o 
   1   6   1     7314.12     8021.84    154.69 o 
   2   6   1      692.16      733.25     13.18 o 
   3   6   1       22.97       28.25      1.41 o 
   4   6   1     1404.79     1451.79     33.36 o 
   5   6   1       19.06       23.30      5.22 o 
   6   6   1       52.22       50.14     12.31 o 
   7   6   1      113.41      125.83     11.89 o 
  -8   7   1        9.67        8.86      3.59 o 
  -7   7   1      219.37      193.15      7.59 o 
  -6   7   1      130.22      129.72      5.55 o 
  -5   7   1      804.69      758.57     20.78 o 
  -4   7   1      459.67      468.39      9.21 o 
  -3   7   1        0.37        3.36      2.01 o 
  -2   7   1       44.77       43.90      1.27 o 
  -1   7   1     1822.28     1795.04     15.63 o 
   0   7   1      394.75      362.01      5.84 o 
   1   7   1      885.82      889.09      9.26 o 
   2   7   1     3919.24     3898.50     45.14 o 
   3   7   1      322.52      312.97      7.10 o 
   4   7   1      996.56     1021.35     25.68 o 
   5   7   1      166.18      176.43     10.56 o 
   6   7   1       94.85      116.06     10.52 o 
  -8   8   1       62.40       70.61      6.71 o 
  -7   8   1      247.61      250.55     10.20 o 
  -6   8   1        1.94        2.00      1.79 o 
  -5   8   1      872.46      868.44     16.02 o 
  -4   8   1      606.73      620.99     11.88 o 
  -3   8   1        3.89        4.87      1.94 o 
  -2   8   1     2810.93     2930.56     46.14 o 
  -1   8   1      195.96      207.88      5.25 o 
   0   8   1      310.65      284.93      4.69 o 
   1   8   1       88.91       83.73      2.22 o 
   2   8   1     1377.32     1361.23     14.80 o 
   3   8   1      156.90      158.90      5.89 o 
   4   8   1      690.65      720.34     28.63 o 
   5   8   1        1.81        1.04      5.77 o 
   6   8   1      383.71      407.79     18.77 o 
  -7   9   1      359.18      355.84     13.20 o 
  -6   9   1       46.19       45.19      4.67 o 
  -5   9   1       17.30       20.12      3.49 o 
  -4   9   1      454.62      464.20     10.46 o 
  -3   9   1      776.45      783.32     13.81 o 
  -2   9   1      627.48      633.47     12.55 o 
  -1   9   1     1027.24     1081.27     15.93 o 
   0   9   1     1127.66     1093.93     12.02 o 
   1   9   1      170.83      162.15      2.90 o 
   2   9   1      157.08      133.11      2.67 o 
   3   9   1      149.86      141.71      6.44 o 
   4   9   1      365.30      413.71     15.34 o 
   5   9   1      134.95      158.10     11.31 o 
  -7  10   1        6.41        4.99      3.40 o 
  -6  10   1       76.76       85.84      6.24 o 
  -5  10   1      131.63      146.27      8.42 o 
  -4  10   1       23.59       28.58      4.52 o 
  -3  10   1      418.43      416.94      9.65 o 
  -2  10   1      497.19      501.27     11.43 o 
  -1  10   1     1102.93     1128.27     21.68 o 
   0  10   1       76.38       77.57      4.69 o 
   1  10   1        0.31        1.14      1.18 o 
   2  10   1      817.39      822.45     10.33 o 
   3  10   1        1.89        1.90      0.59 o 
   4  10   1      425.97      477.47     17.33 o 
   5  10   1       39.47       37.66      7.48 o 
  -6  11   1      185.58      206.54      9.41 o 
  -5  11   1       70.09       69.29      5.86 o 
  -4  11   1        4.52        9.61      3.22 o 
  -3  11   1     1836.38     1897.26     32.78 o 
  -2  11   1        2.59        6.00      3.18 o 
  -1  11   1      106.79      116.92      5.66 o 
   0  11   1      155.73      156.49      3.83 o 
   1  11   1       21.28       13.67      1.74 o 
   2  11   1      818.46      796.77     10.16 o 
   3  11   1       21.69       32.33      5.41 o 
   4  11   1      241.35      256.11     20.96 o 
  -5  12   1        8.99       11.90      4.04 o 
  -4  12   1      481.19      501.61     22.30 o 
  -3  12   1        4.99        4.39      4.46 o 
  -2  12   1        0.27        0.46      2.11 o 
  -1  12   1      348.60      337.43      9.53 o 
   0  12   1      197.15      195.89      6.46 o 
   1  12   1      173.04      177.80      3.92 o 
   2  12   1      370.29      347.24      5.95 o 
   3  12   1      228.23      240.33     18.04 o 
  -4  13   1       76.45       73.12      6.37 o 
  -3  13   1        3.27        3.94      2.92 o 
  -2  13   1      961.37      965.67     18.97 o 
  -1  13   1        6.88        4.70      2.34 o 
   0  13   1       69.83       66.12      3.84 o 
   1  13   1      718.70      710.60     11.00 o 
   2  13   1       15.48       12.71      4.27 o 
  -2  14   1      204.87      213.24      8.22 o 
  -1  14   1       17.68       15.69      3.85 o 
   0  14   1       27.51       16.49     13.70 o 
   1 -15   2       25.72       32.10      6.43 o 
  -2 -14   2      597.77      562.99      9.46 o 
  -1 -14   2       50.83       45.81      3.62 o 
   0 -14   2      596.10      589.85     10.96 o 
   1 -14   2      359.06      364.97      6.75 o 
   2 -14   2        3.35        3.13      2.59 o 
   3 -14   2      130.99       77.93     54.62 o 
   4 -14   2       77.93       71.98     47.96 o 
  -3 -13   2      195.20      205.75     11.18 o 
  -2 -13   2      738.94      711.47     11.82 o 
  -1 -13   2       26.98       30.35      2.17 o 
   0 -13   2       14.79       15.66      1.91 o 
   1 -13   2      224.55      217.28      5.46 o 
   2 -13   2      377.36      359.95      9.32 o 
   3 -13   2       40.80       37.40      6.44 o 
   4 -13   2        0.92        0.62      3.49 o 
   5 -13   2      434.28      415.13     29.37 o 
  -4 -12   2      295.18      312.28     14.40 o 
  -3 -12   2       18.93       30.81      5.38 o 
  -2 -12   2      474.33      443.11      6.03 o 
  -1 -12   2      960.78      902.70     11.47 o 
   0 -12   2      250.16      249.25      5.68 o 
   1 -12   2      619.37      589.86     11.12 o 
   2 -12   2       16.82       18.68      1.95 o 
   3 -12   2      585.01      556.06      8.85 o 
   4 -12   2      547.91      536.18     19.33 o 
   5 -12   2        6.80        5.13      7.70 o 
   6 -12   2       13.05       15.63      6.40 o 
  -5 -11   2       13.45       16.26      5.69 o 
  -4 -11   2      307.82      321.56     13.20 o 
  -3 -11   2      281.64      275.39     10.84 o 
  -2 -11   2      485.56      485.34      6.73 o 
  -1 -11   2      393.65      378.92      9.08 o 
   0 -11   2      568.06      551.96      9.90 o 
   1 -11   2      559.08      543.36      8.63 o 
   2 -11   2      137.53      142.02      3.57 o 
   3 -11   2      355.02      341.10     13.17 o 
   4 -11   2      238.17      218.40      6.49 o 
   5 -11   2      193.77      193.67     11.47 o 
   6 -11   2       44.32       49.31      7.74 o 
  -6 -10   2       21.18       22.90      6.68 o 
  -5 -10   2       18.70       21.77      5.71 o 
  -4 -10   2      253.65      257.39     17.35 o 
  -3 -10   2       39.73       36.35      1.27 o 
  -2 -10   2     1368.06     1399.38     14.73 o 
  -1 -10   2      140.53      146.98      3.12 o 
   0 -10   2        8.77       10.04      1.98 o 
   1 -10   2     1527.18     1518.37     20.73 o 
   2 -10   2      499.23      473.52     12.44 o 
   3 -10   2       13.52       11.72      2.77 o 
   4 -10   2       81.81       78.17      4.22 o 
   5 -10   2      570.23      572.69     18.83 o 
   6 -10   2       23.38       23.21      5.72 o 
   7 -10   2       40.88       35.73      6.95 o 
  -6  -9   2        0.03       -2.38      4.17 o 
  -5  -9   2       76.80       82.89      7.90 o 
  -4  -9   2      186.02      198.55      9.43 o 
  -3  -9   2      477.66      456.82      6.67 o 
  -2  -9   2      422.36      437.76      5.87 o 
  -1  -9   2      688.83      666.07      7.63 o 
   0  -9   2      750.49      738.30     11.09 o 
   1  -9   2       72.06       78.64      6.28 o 
   2  -9   2      252.80      246.59      5.73 o 
   3  -9   2     1937.00     1844.28     27.80 o 
   4  -9   2        5.33        6.92      3.39 o 
   5  -9   2       44.96       57.10      6.24 o 
   6  -9   2      144.66      117.85      8.60 o 
   7  -9   2       15.65       13.81      5.02 o 
  -7  -8   2       62.84       78.65      9.91 o 
  -6  -8   2      677.42      752.45     24.48 o 
  -5  -8   2      508.79      535.50     17.49 o 
  -4  -8   2       17.16       20.96      3.69 o 
  -3  -8   2     2015.28     2048.18     18.54 o 
  -2  -8   2      142.28      133.07      2.43 o 
  -1  -8   2     1867.79     1759.31     19.35 o 
   0  -8   2      839.00      887.98     12.22 o 
   1  -8   2      133.50      101.95      3.82 o 
   2  -8   2      805.01      795.03     17.18 o 
   3  -8   2     1222.62     1169.01     25.09 o 
   4  -8   2      146.32      128.65      7.19 o 
   5  -8   2       70.41       67.09      5.96 o 
   6  -8   2      188.91      190.12      9.37 o 
   7  -8   2      272.68      272.50      7.04 o 
  -7  -7   2      182.70      219.15     13.43 o 
  -6  -7   2      840.23      899.31     26.81 o 
  -5  -7   2      966.25     1023.46     26.46 o 
  -4  -7   2      350.31      386.29      8.50 o 
  -3  -7   2     3127.70     3118.77     32.61 o 
  -2  -7   2      973.05      945.86      9.44 o 
  -1  -7   2       25.91       23.82      1.18 o 
   0  -7   2     5406.56     5483.63     82.80 o 
   1  -7   2     3516.95     3496.70     47.69 o 
   2  -7   2      442.78      536.46     10.02 o 
   3  -7   2      256.90      297.14     12.64 o 
   4  -7   2     1088.08     1131.87     24.99 o 
   5  -7   2     1281.71     1294.96     29.23 o 
   6  -7   2        0.34        0.78      2.43 o 
   7  -7   2        2.62        2.55      1.82 o 
   8  -7   2       62.01       63.39     10.67 o 
  -7  -6   2        0.51        5.04      7.38 o 
  -6  -6   2       12.08        9.91      7.27 o 
  -5  -6   2      216.06      238.86     15.29 o 
  -4  -6   2     3721.91     3925.55     62.27 o 
  -3  -6   2      334.05      343.11      3.17 o 
  -2  -6   2       34.84       38.25      1.41 o 
  -1  -6   2     7536.49     8766.77    102.91 o 
   0  -6   2      448.63      394.08      4.01 o 
   1  -6   2      331.11      361.92      4.59 o 
   2  -6   2     3341.97     3208.27     46.28 o 
   3  -6   2      455.66      452.74      8.31 o 
   4  -6   2      378.23      366.33     10.09 o 
   5  -6   2       16.04       15.36      5.57 o 
   6  -6   2      318.83      316.67     10.26 o 
   7  -6   2      599.87      553.36     10.06 o 
   8  -6   2       18.47       16.10      4.11 o 
  -8  -5   2       32.23       26.68     10.81 o 
  -7  -5   2      541.31      580.01     19.68 o 
  -6  -5   2      470.73      514.09     16.26 o 
  -5  -5   2      613.65      662.10     17.17 o 
  -4  -5   2      172.24      188.29      4.91 o 
  -3  -5   2      441.90      419.02      3.48 o 
  -2  -5   2      938.76      853.30      9.68 o 
  -1  -5   2     3952.32     4289.89     59.57 o 
   0  -5   2       55.35       71.57      1.55 o 
   1  -5   2     9138.40    10306.49    192.55 o 
   2  -5   2       14.32        5.65      1.44 o 
   3  -5   2     1727.01     1780.52     23.28 o 
   4  -5   2     4818.19     4879.65     75.87 o 
   5  -5   2      415.23      362.14      9.65 o 
   6  -5   2      914.34      904.70     25.59 o 
   7  -5   2      160.26      148.39      5.98 o 
   8  -5   2       32.93       36.79      4.58 o 
  -8  -4   2        2.29        0.22      3.00 o 
  -7  -4   2      917.58     1001.79     27.25 o 
  -6  -4   2       33.03       33.21      4.78 o 
  -5  -4   2      533.03      572.09     20.30 o 
  -4  -4   2     2309.65     2325.72     32.71 o 
  -3  -4   2     2548.71     2723.67    133.09 o 
  -2  -4   2       63.56       73.83      0.81 o 
  -1  -4   2     7695.80     9406.54    108.52 o 
   0  -4   2        6.57       15.27      0.96 o 
   1  -4   2     8269.14     9012.49    151.70 o 
   2  -4   2      406.54      509.80      9.41 o 
   3  -4   2      204.08      182.38     10.23 o 
   4  -4   2      575.73      547.04      7.76 o 
   5  -4   2      181.91      174.01      5.83 o 
   6  -4   2        8.73       17.94      2.87 o 
   7  -4   2        5.85        3.19      1.65 o 
   8  -4   2      424.21      425.04     11.83 o 
  -8  -3   2      116.83      130.76      9.34 o 
  -7  -3   2      131.29      134.30     12.56 o 
  -6  -3   2        2.69        2.20      2.57 o 
  -5  -3   2     3426.51     3764.57     66.09 o 
  -4  -3   2        4.85        5.49      0.18 o 
  -3  -3   2      356.28      437.49      3.23 o 
  -2  -3   2      438.46      572.24      5.39 o 
  -1  -3   2     8900.80    10700.82    126.92 o 
   0  -3   2     1596.09     1591.21     17.65 o 
   1  -3   2      182.37      200.65      4.36 o 
   2  -3   2      456.47      447.77      6.00 o 
   3  -3   2       14.21       56.73      1.81 o 
   4  -3   2       45.82       58.81      2.45 o 
   5  -3   2      503.51      513.34     10.41 o 
   6  -3   2     1104.24     1064.36     20.79 o 
   7  -3   2        2.23       -2.26      2.26 o 
   8  -3   2       42.50       43.35      2.72 o 
  -8  -2   2        1.57        4.00      3.49 o 
  -7  -2   2      133.97      136.06      4.47 o 
  -6  -2   2       69.11       83.27      1.70 o 
  -5  -2   2       94.74       87.07      1.14 o 
  -4  -2   2       36.74       43.15      0.79 o 
  -3  -2   2     3052.34     2993.96     86.88 o 
  -2  -2   2     2510.05     2872.15     59.55 o 
  -1  -2   2     4147.05     4934.92     56.61 o 
   0  -2   2    15050.04    17803.50    349.85 o 
   1  -2   2      706.31      609.55     12.57 o 
   2  -2   2      314.38      271.57      3.36 o 
   3  -2   2      517.06      581.36      6.56 o 
   4  -2   2       73.12       80.70      2.82 o 
   5  -2   2     1078.02      948.52     16.78 o 
   6  -2   2       43.67       49.14      2.46 o 
   7  -2   2       26.36       23.00      2.23 o 
   8  -2   2       74.60       68.66      2.80 o 
  -8  -1   2      115.69      134.46     12.41 o 
  -7  -1   2      299.90      313.48      9.14 o 
  -6  -1   2       98.46      100.52      2.88 o 
  -5  -1   2      809.09      785.45     13.00 o 
  -4  -1   2     4237.35     4496.73     93.10 o 
  -3  -1   2        4.86       39.17      1.28 o 
  -2  -1   2      139.02      156.10      2.13 o 
  -1  -1   2     1512.19     1477.42     31.54 o 
   0  -1   2     2452.85     2539.90     33.20 o 
   1  -1   2     3943.72     4294.13     55.71 o 
   2  -1   2      614.64      577.76      6.39 o 
   3  -1   2     1260.82     1295.88     13.93 o 
   4  -1   2     1682.01     1606.35     19.30 o 
   5  -1   2      162.07      164.48      5.94 o 
   6  -1   2       32.03       22.76      2.52 o 
   7  -1   2      760.69      759.82     25.77 o 
  -8   0   2       48.39       34.19      2.82 o 
  -7   0   2      120.91      109.68      3.70 o 
  -6   0   2     1789.36     1752.85     19.70 o 
  -5   0   2     1823.56     1825.16     19.38 o 
  -4   0   2     2408.33     2454.87     31.27 o 
  -3   0   2      197.66      211.16      2.62 o 
  -2   0   2    20366.02    24622.66    384.60 o 
  -1   0   2     2799.29     2841.21     32.01 o 
   0   0   2       65.22       91.33      1.54 o 
   1   0   2      599.48      694.63      6.51 o 
   2   0   2    10233.49    11972.96    208.23 o 
   3   0   2        4.63        5.00      1.44 o 
   4   0   2        2.55        2.11      0.72 o 
   5   0   2      111.38      106.00      2.52 o 
   6   0   2     1192.98     1155.03     27.01 o 
   7   0   2        0.78        0.56      0.78 o 
  -8   1   2        3.06        2.40      1.06 o 
  -7   1   2      579.12      594.64      7.60 o 
  -6   1   2       13.09       12.37      1.25 o 
  -5   1   2     1081.45     1114.47     11.60 o 
  -4   1   2    10775.26    12405.17    227.94 o 
  -3   1   2      437.27      391.39      4.14 o 
  -2   1   2     2541.20     2519.65     74.62 o 
  -1   1   2      860.67      851.01      8.51 o 
   0   1   2     3850.96     4060.82     51.30 o 
   1   1   2     6933.09     7720.22    114.59 o 
   2   1   2     2488.73     2405.80     26.02 o 
   3   1   2       10.24        6.04      0.51 o 
   4   1   2      832.16      783.42     11.52 o 
   5   1   2      153.37      161.78      2.84 o 
   6   1   2      471.79      465.79      7.32 o 
   7   1   2      108.84      110.75      8.47 o 
  -9   2   2      138.61      149.28      4.39 o 
  -8   2   2      111.36      116.54      4.20 o 
  -7   2   2       14.93       15.85      1.43 o 
  -6   2   2      152.65      156.15      3.68 o 
  -5   2   2      493.00      451.62      9.47 o 
  -4   2   2       87.72      136.93      3.32 o 
  -3   2   2     2097.23     2073.86     24.52 o 
  -2   2   2      474.43      438.72      7.30 o 
  -1   2   2      941.64      952.23     10.85 o 
   0   2   2    12633.41    14181.23    307.02 o 
   1   2   2      478.57      461.37      4.23 o 
   2   2   2     3461.51     4222.23     52.97 o 
   3   2   2      284.10      389.70      5.45 o 
   4   2   2      750.45      739.41     14.64 o 
   5   2   2        9.31        8.75      1.00 o 
   6   2   2      473.44      427.28     12.75 o 
   7   2   2        1.79        0.95      5.40 o 
  -9   3   2      247.42      265.07      7.83 o 
  -8   3   2       41.47       43.69      2.59 o 
  -7   3   2        3.55        6.18      1.55 o 
  -6   3   2       33.32       35.37      3.96 o 
  -5   3   2     1262.53     1291.86     13.35 o 
  -4   3   2      526.74      551.74     13.02 o 
  -3   3   2      385.96      371.03     10.29 o 
  -2   3   2     1732.55     1609.81     29.96 o 
  -1   3   2     1664.97     1862.58     63.72 o 
   0   3   2     3820.25     4242.98     51.53 o 
   1   3   2     4701.63     6315.73    154.55 o 
   2   3   2     5444.25     5771.29    242.45 o 
   3   3   2        2.25        1.75      1.70 o 
   4   3   2      231.69      218.89      2.73 o 
   5   3   2      935.93      930.89     22.58 o 
   6   3   2       22.49       33.25      5.55 o 
   7   3   2      378.89      415.00     16.99 o 
  -9   4   2       32.00       36.91      3.29 o 
  -8   4   2      251.95      278.17      5.11 o 
  -7   4   2       53.48       61.39      2.56 o 
  -6   4   2      280.94      291.51      4.43 o 
  -5   4   2       74.99       71.72      2.38 o 
  -4   4   2      904.60      804.29      7.83 o 
  -3   4   2     4167.91     4178.00     85.06 o 
  -2   4   2       28.30       14.86      1.87 o 
  -1   4   2     1105.70     1236.78     25.36 o 
   0   4   2       86.16      168.75      2.33 o 
   1   4   2     2362.71     2639.45     26.00 o 
   2   4   2     1175.29     1020.27      9.89 o 
   3   4   2      453.18      414.24      5.06 o 
   4   4   2      173.28      181.55      7.61 o 
   5   4   2      125.20      117.54      7.66 o 
   6   4   2       75.89       88.54      8.22 o 
   7   4   2      127.55      120.56     17.30 o 
  -8   5   2        1.24        2.43      1.44 o 
  -7   5   2      444.77      458.54     11.29 o 
  -6   5   2      580.71      572.99      7.39 o 
  -5   5   2        6.54        5.93      1.35 o 
  -4   5   2     2142.48     2219.83     42.15 o 
  -3   5   2       32.29       34.38      3.16 o 
  -2   5   2       38.12       54.22      3.04 o 
  -1   5   2     3899.47     4284.09     65.62 o 
   0   5   2      322.44      252.66      3.84 o 
   1   5   2      194.96      178.88      3.08 o 
   2   5   2      260.02      238.61      7.24 o 
   3   5   2        5.68        9.85      0.93 o 
   4   5   2     1033.53     1056.27     24.62 o 
   5   5   2      492.31      487.73     15.74 o 
   6   5   2      354.08      369.87     23.53 o 
   7   5   2      231.63      257.21     15.41 o 
  -8   6   2       80.90       78.58      7.87 o 
  -7   6   2        0.94        0.16      1.03 o 
  -6   6   2      199.82      202.56      6.04 o 
  -5   6   2       75.94       89.37      5.01 o 
  -4   6   2      141.60      136.21      5.29 o 
  -3   6   2      899.01      942.40     13.75 o 
  -2   6   2      962.36      902.11     17.37 o 
  -1   6   2       38.71       29.43      1.07 o 
   0   6   2      554.61      588.31      9.62 o 
   1   6   2     3142.30     3128.34     41.92 o 
   2   6   2      805.26      787.79     10.28 o 
   3   6   2       49.08       47.06      0.95 o 
   4   6   2       10.92       15.18      4.08 o 
   5   6   2      220.03      231.94     11.79 o 
   6   6   2      139.83      158.16     11.37 o 
  -8   7   2       93.13      100.72      7.16 o 
  -7   7   2      129.95      152.41      7.83 o 
  -6   7   2      353.10      331.17     10.15 o 
  -5   7   2      108.80       95.87      4.75 o 
  -4   7   2      913.40      929.64     15.41 o 
  -3   7   2      765.47      758.54     12.24 o 
  -2   7   2       51.96       51.66      3.36 o 
  -1   7   2      665.38      652.63      7.72 o 
   0   7   2      889.60      916.87     28.17 o 
   1   7   2       58.04       79.05      4.97 o 
   2   7   2      310.75      332.76      6.64 o 
   3   7   2     1108.84     1079.33     38.61 o 
   4   7   2      141.56      147.21      8.70 o 
   5   7   2      151.98      169.76     10.81 o 
   6   7   2       13.46       15.47      6.17 o 
  -8   8   2      387.37      389.49     13.94 o 
  -7   8   2       47.39       51.55      6.00 o 
  -6   8   2       76.81       86.24      6.50 o 
  -5   8   2       21.00       25.28      3.41 o 
  -4   8   2      935.79      920.26     25.89 o 
  -3   8   2       37.50       41.18      3.28 o 
  -2   8   2     1718.39     1713.32     27.31 o 
  -1   8   2       37.78       38.49      2.14 o 
   0   8   2     1998.16     1965.45     22.28 o 
   1   8   2      129.08      127.04      3.36 o 
   2   8   2        9.25        7.37      1.33 o 
   3   8   2     1175.95     1069.09     45.51 o 
   4   8   2        0.86        6.56      3.96 o 
   5   8   2        6.08        9.33      5.07 o 
  -7   9   2       85.00       71.54      5.95 o 
  -6   9   2      762.79      808.94     23.85 o 
  -5   9   2      171.31      159.74      6.72 o 
  -4   9   2      437.43      440.92     11.10 o 
  -3   9   2     1132.61     1154.04     21.65 o 
  -2   9   2      470.69      485.43      9.43 o 
  -1   9   2      345.37      354.89     11.25 o 
   0   9   2      221.93      204.39      4.10 o 
   1   9   2      170.99      176.42      4.07 o 
   2   9   2      399.80      390.27      4.84 o 
   3   9   2        0.66        0.64      0.61 o 
   4   9   2      148.39      157.89     15.82 o 
   5   9   2      187.85      219.59     13.43 o 
  -7  10   2        5.61        6.61      3.69 o 
  -6  10   2       98.54      113.79     12.48 o 
  -5  10   2       43.02       50.76      6.01 o 
  -4  10   2      511.70      550.89     14.82 o 
  -3  10   2      349.16      347.60      9.00 o 
  -2  10   2      618.52      627.08     11.82 o 
  -1  10   2      153.23      159.44      4.93 o 
   0  10   2      180.38      175.32      3.47 o 
   1  10   2      172.26      200.39      4.09 o 
   2  10   2       95.92       85.64      2.29 o 
   3  10   2       34.62       49.36      9.88 o 
   4  10   2      306.96      351.45     15.42 o 
  -6  11   2      230.87      247.76     10.59 o 
  -5  11   2       49.40       48.74      6.23 o 
  -4  11   2      699.82      721.87     24.35 o 
  -3  11   2       26.52       35.49      4.06 o 
  -2  11   2      530.06      536.60     13.21 o 
  -1  11   2      379.95      369.93      8.24 o 
   0  11   2       40.41       47.66      3.79 o 
   1  11   2       65.89       74.67      2.86 o 
   2  11   2       21.91       17.24      2.22 o 
   3  11   2      309.55      335.03     13.86 o 
  -5  12   2      337.31      332.82     14.41 o 
  -4  12   2       98.45      118.30      7.13 o 
  -3  12   2      493.43      520.85     14.96 o 
  -2  12   2      263.02      275.06      8.31 o 
  -1  12   2       60.16       66.60      4.12 o 
   0  12   2       18.59       13.47      1.97 o 
   1  12   2      241.85      232.46      5.08 o 
   2  12   2       45.98       28.37      7.97 o 
  -4  13   2        1.67        7.23      4.34 o 
  -3  13   2      219.59      236.45     10.83 o 
  -2  13   2       17.44       21.98      4.55 o 
  -1  13   2       74.89       83.92      4.85 o 
   0  13   2      528.15      564.21     11.34 o 
   1  13   2       22.50       21.82      3.08 o 
   0 -15   3      248.53      254.87      5.95 o 
   1 -15   3      160.18      150.82      6.70 o 
   2 -15   3       13.41       16.72      5.42 o 
  -2 -14   3       48.60       48.83      3.38 o 
  -1 -14   3      259.93      246.84      7.22 o 
   0 -14   3       73.72       77.56      4.71 o 
   1 -14   3      187.09      200.44      7.21 o 
   2 -14   3      225.44      212.00     14.11 o 
   3 -14   3       12.46       12.16      5.23 o 
   4 -14   3      106.04      117.57     10.80 o 
  -4 -13   3       50.43       51.86      7.83 o 
  -3 -13   3      343.14      358.01     10.19 o 
  -2 -13   3       19.22       17.41      5.62 o 
  -1 -13   3     1670.04     1659.39     25.96 o 
   0 -13   3      108.35      111.43      5.15 o 
   1 -13   3       22.28       22.23      9.07 o 
   2 -13   3      686.37      667.04     13.25 o 
   3 -13   3      261.16      234.80     14.91 o 
   4 -13   3       48.13       45.39      7.61 o 
   5 -13   3       82.47       92.75     10.34 o 
  -4 -12   3        3.89        0.99      3.37 o 
  -3 -12   3      686.97      657.98     16.19 o 
  -2 -12   3       23.88       26.12      2.01 o 
  -1 -12   3       54.62       54.88      3.06 o 
   0 -12   3      102.32      104.42      4.69 o 
   1 -12   3      838.29      868.88     15.34 o 
   2 -12   3       29.10       30.39      2.36 o 
   3 -12   3      101.36       94.65      3.39 o 
   4 -12   3     1034.35      971.14     28.15 o 
   5 -12   3        2.59        4.93      4.57 o 
   6 -12   3      251.96      252.56     23.61 o 
  -5 -11   3      222.75      204.47     19.21 o 
  -4 -11   3        5.04        5.00      2.78 o 
  -3 -11   3      206.87      196.98      7.97 o 
  -2 -11   3      357.73      360.90      6.43 o 
  -1 -11   3      141.58      153.77      7.49 o 
   0 -11   3      673.55      638.54     10.01 o 
   1 -11   3       59.71       68.33      5.60 o 
   2 -11   3      686.83      664.22     13.55 o 
   3 -11   3      198.87      212.19      7.51 o 
   4 -11   3      216.76      201.88      9.37 o 
   5 -11   3       21.57       28.81      6.13 o 
   6 -11   3       87.26       87.59     14.89 o 
  -6 -10   3       14.23       19.99      6.30 o 
  -5 -10   3      627.93      617.40     20.49 o 
  -4 -10   3      329.25      331.38     11.52 o 
  -3 -10   3       49.18       51.60      2.86 o 
  -2 -10   3       82.75       83.29      3.36 o 
  -1 -10   3     1620.23     1569.53     23.35 o 
   0 -10   3        0.03        2.56      2.04 o 
   1 -10   3      603.51      609.39      9.16 o 
   2 -10   3       25.87       23.74      1.89 o 
   3 -10   3      183.47      176.87      5.33 o 
   4 -10   3        6.44       10.75      4.12 o 
   5 -10   3       39.38       52.45      6.68 o 
   6 -10   3      176.88      186.36     17.36 o 
   7 -10   3       46.39       35.72      6.92 o 
  -6  -9   3       61.65       65.14      8.20 o 
  -5  -9   3      336.56      369.31     21.56 o 
  -4  -9   3       77.87       87.81      5.77 o 
  -3  -9   3      520.63      513.80      6.42 o 
  -2  -9   3      273.83      270.19      5.14 o 
  -1  -9   3       19.41       22.82      2.10 o 
   0  -9   3      988.93      961.87     11.24 o 
   1  -9   3       13.02       14.51      1.39 o 
   2  -9   3      929.74      906.72     18.11 o 
   3  -9   3        9.82        6.69      3.13 o 
   4  -9   3      251.79      263.64     10.42 o 
   5  -9   3      111.70      109.21      7.63 o 
   6  -9   3      159.21      164.95      9.51 o 
   7  -9   3        1.12        4.06      3.99 o 
  -7  -8   3       39.69       28.84      7.00 o 
  -6  -8   3       18.73       28.44      6.20 o 
  -5  -8   3       81.77       81.06      7.09 o 
  -4  -8   3     1182.25     1206.48     22.12 o 
  -3  -8   3      269.95      262.75      5.00 o 
  -2  -8   3      786.70      754.93      6.77 o 
  -1  -8   3      502.64      471.29      5.22 o 
   0  -8   3       37.72       29.74      2.08 o 
   1  -8   3      359.79      391.78      4.93 o 
   2  -8   3     2240.18     2174.23     37.72 o 
   3  -8   3      201.34      212.72      5.67 o 
   4  -8   3     1140.74     1143.76     26.02 o 
   5  -8   3       17.15       20.00      4.19 o 
   6  -8   3        1.07        0.65      2.66 o 
   7  -8   3      211.37      234.74     17.18 o 
  -7  -7   3       23.26       22.49      6.22 o 
  -6  -7   3      987.85     1003.76     37.99 o 
  -5  -7   3      250.54      264.76      8.74 o 
  -4  -7   3      204.33      206.03      5.97 o 
  -3  -7   3        3.56        3.96      0.98 o 
  -2  -7   3      348.34      289.07      3.13 o 
  -1  -7   3     1126.87     1127.97     10.94 o 
   0  -7   3     1045.40     1071.18     11.11 o 
   1  -7   3      177.24      176.09      2.77 o 
   2  -7   3     3937.20     3880.98     59.71 o 
   3  -7   3      115.66      118.76      3.99 o 
   4  -7   3      309.09      315.69      7.02 o 
   5  -7   3      275.20      281.05     14.99 o 
   6  -7   3      728.56      757.38     19.64 o 
   7  -7   3        3.08        3.72      3.20 o 
   8  -7   3       26.83       27.26      8.63 o 
  -8  -6   3       52.54       18.60     10.30 o 
  -7  -6   3      701.12      719.62     23.28 o 
  -6  -6   3      270.84      315.79     12.79 o 
  -5  -6   3      597.04      580.42     11.51 o 
  -4  -6   3     3353.99     3413.39     52.62 o 
  -3  -6   3        7.93       10.36      0.90 o 
  -2  -6   3     1891.09     1895.32     16.27 o 
  -1  -6   3      251.07      269.19      3.23 o 
   0  -6   3    17669.99    21543.68    388.19 o 
   1  -6   3      898.31      825.03     11.43 o 
   2  -6   3      475.94      504.54      7.36 o 
   3  -6   3      365.43      366.25      7.47 o 
   4  -6   3     1802.03     1773.78     25.46 o 
   5  -6   3       52.54       58.36      7.42 o 
   6  -6   3       38.94       35.04      7.10 o 
   7  -6   3      101.61      123.29      7.15 o 
   8  -6   3       78.79       94.55      6.94 o 
  -8  -5   3        3.17       -1.68      3.88 o 
  -7  -5   3      219.78      208.18     11.11 o 
  -6  -5   3      192.98      208.91      9.72 o 
  -5  -5   3     1626.34     1747.21     27.11 o 
  -4  -5   3      323.71      309.70     10.19 o 
  -3  -5   3      630.98      667.36      9.37 o 
  -2  -5   3     6523.51     7085.22    164.18 o 
  -1  -5   3      251.39      222.27      2.47 o 
   0  -5   3     3220.08     2947.68     30.42 o 
   1  -5   3       98.81      149.04      6.23 o 
   2  -5   3       56.86       39.01      3.06 o 
   3  -5   3     1133.00     1078.80     18.53 o 
   4  -5   3      243.80      235.09      4.99 o 
   5  -5   3      340.90      321.76      6.41 o 
   6  -5   3      997.83      977.73     21.76 o 
   7  -5   3       51.71       65.27      5.14 o 
   8  -5   3        9.25       18.10      6.37 o 
  -8  -4   3       35.02       36.56      6.43 o 
  -7  -4   3        1.39        1.42      2.96 o 
  -6  -4   3       37.46       41.17      7.93 o 
  -5  -4   3      274.01      261.61      6.16 o 
  -4  -4   3        2.18        3.19      0.51 o 
  -3  -4   3      955.60      922.42      7.85 o 
  -2  -4   3      244.10      393.37      6.66 o 
  -1  -4   3       82.51       76.97      1.48 o 
   0  -4   3     2372.49     2431.51     29.04 o 
   1  -4   3     1200.66     1129.24     12.93 o 
   2  -4   3     8076.26     8688.25    352.62 o 
   3  -4   3     1176.51     1168.79     21.03 o 
   4  -4   3      201.13      229.82      9.77 o 
   5  -4   3     1775.20     1806.24     26.99 o 
   6  -4   3       34.65       31.19      3.37 o 
   7  -4   3      101.71       98.35      8.43 o 
   8  -4   3       13.36       14.62      5.42 o 
  -8  -3   3      274.01      270.89     11.94 o 
  -7  -3   3        1.81        1.05      0.64 o 
  -6  -3   3      101.64       85.02      1.16 o 
  -5  -3   3      504.17      490.80      4.16 o 
  -4  -3   3      322.78      299.17      3.19 o 
  -3  -3   3      165.73      131.15      2.26 o 
  -2  -3   3      273.79      248.32      5.64 o 
  -1  -3   3       13.34        8.66      1.54 o 
   0  -3   3     5398.15     6275.17     91.31 o 
   1  -3   3      362.68      332.11      6.05 o 
   2  -3   3      147.75      176.66      4.38 o 
   3  -3   3     2746.74     2794.61     36.47 o 
   4  -3   3       55.21       44.42      2.38 o 
   5  -3   3       71.43       61.82      3.55 o 
   6  -3   3      221.89      207.92      9.45 o 
   7  -3   3      412.74      442.98     10.20 o 
   8  -3   3       30.40       30.57      5.64 o 
  -9  -2   3      395.53      434.02     16.73 o 
  -8  -2   3        0.93       -0.50      4.21 o 
  -7  -2   3      103.99       98.78      5.79 o 
  -6  -2   3     1207.99     1228.40     20.29 o 
  -5  -2   3      835.47      800.11      9.30 o 
  -4  -2   3      231.15      240.52      3.11 o 
  -3  -2   3        1.06        4.31      0.63 o 
  -2  -2   3      670.53      784.38      9.73 o 
  -1  -2   3     2995.84     3048.92     36.32 o 
   0  -2   3     1696.98     1628.42     30.70 o 
   1  -2   3        4.18        8.58      0.99 o 
   2  -2   3     1306.45     1159.09     17.61 o 
   3  -2   3      928.52      868.65     10.01 o 
   4  -2   3     2037.03     2091.52     26.44 o 
   5  -2   3     1749.84     1734.50     24.35 o 
   6  -2   3        2.15        1.91      1.54 o 
   7  -2   3      865.60      898.19     16.18 o 
   8  -2   3        2.35        1.70      1.20 o 
  -9  -1   3       22.42       22.61      5.03 o 
  -8  -1   3        0.82        0.23      1.58 o 
  -7  -1   3       16.51       18.26      1.31 o 
  -6  -1   3      759.08      726.23      7.33 o 
  -5  -1   3      820.79      809.90     10.66 o 
  -4  -1   3     1871.76     2000.92     19.80 o 
  -3  -1   3     2521.69     2473.51     21.04 o 
  -2  -1   3     8215.83     9012.84    127.37 o 
  -1  -1   3     3591.15     3791.89     48.86 o 
   0  -1   3      219.54      254.08      3.30 o 
   1  -1   3    13012.26    15232.97    291.01 o 
   2  -1   3     3044.32     3207.71     57.23 o 
   3  -1   3       48.05       52.46      2.60 o 
   4  -1   3      336.55      371.75     13.24 o 
   5  -1   3      711.90      717.67     10.11 o 
   6  -1   3      461.99      461.88      9.04 o 
   7  -1   3      259.75      233.57      9.25 o 
  -9   0   3        1.26        1.65      2.78 o 
  -8   0   3      564.86      524.42     14.74 o 
  -7   0   3        1.56        2.24      0.95 o 
  -6   0   3       42.74       38.06      1.90 o 
  -5   0   3      312.00      307.52      4.48 o 
  -4   0   3     2166.03     2018.15     25.90 o 
  -3   0   3     1289.37     1333.35     10.45 o 
  -2   0   3      520.30      500.83      4.20 o 
  -1   0   3     6636.37     7074.72    148.85 o 
   0   0   3     6110.49     6476.63    164.86 o 
   1   0   3      400.36      400.40      4.32 o 
   2   0   3      462.88      531.49      5.49 o 
   3   0   3     4791.99     5060.73     70.50 o 
   4   0   3      325.27      309.83     10.28 o 
   5   0   3      156.25      154.75      3.23 o 
   6   0   3      396.43      388.56      7.66 o 
   7   0   3       74.75       79.99      3.76 o 
  -9   1   3       15.62       13.29      2.24 o 
  -8   1   3      267.90      236.29      6.95 o 
  -7   1   3      240.25      243.41      3.83 o 
  -6   1   3       17.84       17.50      1.32 o 
  -5   1   3      616.10      598.64      7.55 o 
  -4   1   3     1497.26     1573.91     28.09 o 
  -3   1   3     4346.67     4758.10     68.17 o 
  -2   1   3     4853.72     4847.23    108.08 o 
  -1   1   3      116.22      154.71      8.75 o 
   0   1   3       98.49      102.39      2.23 o 
   1   1   3     9576.67    10672.78    180.41 o 
   2   1   3    11584.69    14096.03    260.84 o 
   3   1   3     1480.74     1471.84     15.64 o 
   4   1   3      389.95      381.70      5.21 o 
   5   1   3     1024.97     1001.40     17.03 o 
   6   1   3      116.93      125.32      9.73 o 
   7   1   3      476.53      497.04     17.90 o 
  -9   2   3       11.65       11.21      1.95 o 
  -8   2   3      380.17      391.80      5.95 o 
  -7   2   3        4.00        3.47      1.44 o 
  -6   2   3     5930.18     5769.09     77.52 o 
  -5   2   3     4193.66     4333.03     63.90 o 
  -4   2   3      874.25      861.64     21.54 o 
  -3   2   3     1411.38     1340.76     23.59 o 
  -2   2   3     1030.99     1008.23     17.63 o 
  -1   2   3      791.64      843.94      9.39 o 
   0   2   3     3348.07     3283.69     43.40 o 
   1   2   3     1225.12     1131.84     12.27 o 
   2   2   3     2639.90     2715.13     32.43 o 
   3   2   3      310.93      318.83      5.98 o 
   4   2   3       31.08       24.66      1.15 o 
   5   2   3     1972.42     1910.05     28.57 o 
   6   2   3      138.18      122.11      9.02 o 
   7   2   3       15.34       12.89      5.25 o 
  -9   3   3       23.65       25.83      2.50 o 
  -8   3   3      674.21      650.11      8.84 o 
  -7   3   3       23.89       30.10      2.60 o 
  -6   3   3      102.46      114.90      2.52 o 
  -5   3   3       90.13      102.59      2.78 o 
  -4   3   3     2652.02     2785.42     52.61 o 
  -3   3   3     1228.63     1346.50     23.68 o 
  -2   3   3      219.90      258.77      4.29 o 
  -1   3   3     2052.60     1867.55     53.32 o 
   0   3   3      393.42      373.86      6.03 o 
   1   3   3      150.13      114.23      1.85 o 
   2   3   3      109.55       70.51      2.11 o 
   3   3   3      737.64      719.51      6.61 o 
   4   3   3      190.27      179.82      3.40 o 
   5   3   3       38.92       39.41      1.74 o 
   6   3   3        0.92        5.35      3.97 o 
   7   3   3      268.14      291.89     15.10 o 
  -9   4   3       38.86       48.21      4.45 o 
  -8   4   3       45.85       31.67      5.90 o 
  -7   4   3       26.22       16.89      1.57 o 
  -6   4   3      121.61      138.99      7.51 o 
  -5   4   3       62.53       47.51      1.46 o 
  -4   4   3      155.80      151.71      5.57 o 
  -3   4   3     4783.86     4996.89    113.62 o 
  -2   4   3      958.26      909.41     16.25 o 
  -1   4   3      347.03      513.31      4.80 o 
   0   4   3     1158.98     1317.90     12.22 o 
   1   4   3     5235.08     5251.98     62.85 o 
   2   4   3      239.62      222.24      2.45 o 
   3   4   3     1845.38     1868.73     26.88 o 
   4   4   3      155.94      153.00      3.46 o 
   5   4   3        2.18       -1.92      3.16 o 
   6   4   3      296.13      296.49     21.62 o 
   7   4   3       11.96       13.84      5.99 o 
  -8   5   3       55.85       60.46      6.83 o 
  -7   5   3      774.10      722.44     19.71 o 
  -6   5   3        7.53        5.53      0.67 o 
  -5   5   3      225.65      239.43      6.05 o 
  -4   5   3      293.08      295.05      8.59 o 
  -3   5   3      850.91      767.24     15.67 o 
  -2   5   3       51.50       51.54      3.28 o 
  -1   5   3     1031.07      910.35     10.43 o 
   0   5   3      489.46      468.99      9.51 o 
   1   5   3     3285.73     3153.01     34.73 o 
   2   5   3      123.76      110.75      2.20 o 
   3   5   3      341.75      339.97     11.24 o 
   4   5   3     2196.92     1940.32    128.61 o 
   5   5   3       85.94       96.73     12.58 o 
   6   5   3       88.56       80.37      8.94 o 
  -8   6   3      408.60      411.14     12.48 o 
  -7   6   3       12.83       18.05      3.17 o 
  -6   6   3      103.15       84.78      4.59 o 
  -5   6   3     3167.31     3210.76     51.76 o 
  -4   6   3       11.29       11.77      3.17 o 
  -3   6   3      267.42      293.13      8.60 o 
  -2   6   3     3293.65     3374.44     69.80 o 
  -1   6   3     1264.15     1177.42     14.34 o 
   0   6   3      157.58      134.09      3.26 o 
   1   6   3      707.85      729.63     10.20 o 
   2   6   3      204.53      159.48      4.13 o 
   3   6   3     3019.07     2868.28    103.98 o 
   4   6   3      309.50      287.13     11.53 o 
   5   6   3      227.70      226.99     11.93 o 
   6   6   3      246.78      282.30     15.51 o 
  -8   7   3       15.24       10.45      5.14 o 
  -7   7   3      593.49      616.29     16.14 o 
  -6   7   3      150.96      145.38      6.14 o 
  -5   7   3       88.67       90.39      5.81 o 
  -4   7   3       27.36       30.59      3.35 o 
  -3   7   3     2970.36     2945.71     63.67 o 
  -2   7   3      442.69      417.39     10.69 o 
  -1   7   3     1137.95     1145.62     13.84 o 
   0   7   3      617.12      609.22     10.17 o 
   1   7   3      971.11      897.19     11.76 o 
   2   7   3       90.20       96.76      3.95 o 
   3   7   3       11.42       13.43      3.28 o 
   4   7   3        9.54       14.24      4.50 o 
   5   7   3      482.66      515.29     19.55 o 
   6   7   3       22.47        8.21      5.84 o 
  -8   8   3      146.18      153.70      7.98 o 
  -7   8   3       31.91       35.96      4.59 o 
  -6   8   3        0.41        1.71      2.39 o 
  -5   8   3       97.05      107.63      5.61 o 
  -4   8   3       81.08       86.97      5.59 o 
  -3   8   3     1020.65     1047.82     19.47 o 
  -2   8   3      553.41      536.03     13.67 o 
  -1   8   3      484.56      464.79      6.81 o 
   0   8   3      435.18      407.66      6.28 o 
   1   8   3      287.56      299.02      5.27 o 
   2   8   3       57.63       68.96      3.06 o 
   3   8   3      332.12      283.71     12.13 o 
   4   8   3      388.35      419.12     23.52 o 
   5   8   3        2.04       -3.83      4.65 o 
  -7   9   3       10.68       12.16      3.91 o 
  -6   9   3      106.56      128.75      8.45 o 
  -5   9   3       92.86      102.60      7.13 o 
  -4   9   3        1.80        0.29      3.06 o 
  -3   9   3      393.50      393.38     10.84 o 
  -2   9   3       27.43       25.96      2.88 o 
  -1   9   3      998.75      982.96     12.46 o 
   0   9   3      104.22       96.85      2.90 o 
   1   9   3      151.51      134.77      3.30 o 
   2   9   3      854.85      823.61     23.02 o 
   3   9   3      343.39      329.69     15.23 o 
   4   9   3       23.35       23.84      5.87 o 
  -7  10   3      455.49      469.86     18.30 o 
  -6  10   3        3.39        3.64      3.79 o 
  -5  10   3      423.21      413.12     13.94 o 
  -4  10   3       97.01      127.56      7.81 o 
  -3  10   3      156.90      178.43      6.69 o 
  -2  10   3      247.58      253.60      8.60 o 
  -1  10   3        7.27        6.92      1.59 o 
   0  10   3      241.00      233.35      5.48 o 
   1  10   3       28.48       32.54      3.34 o 
   2  10   3       22.69       24.75      1.92 o 
   3  10   3      215.79      223.69     11.21 o 
   4  10   3      559.85      611.38     22.18 o 
  -6  11   3        1.08        2.64      3.36 o 
  -5  11   3      185.76      221.00     11.47 o 
  -4  11   3        2.01        1.50      2.53 o 
  -3  11   3      422.18      432.66     11.16 o 
  -2  11   3      178.68      188.26      7.94 o 
  -1  11   3        3.07        4.05      1.37 o 
   0  11   3      547.63      562.64      7.99 o 
   1  11   3       28.63       28.69      4.38 o 
   2  11   3       28.35       22.36      2.04 o 
   3  11   3       19.79       16.94      5.22 o 
  -5  12   3      233.17      264.38     20.27 o 
  -4  12   3        9.66        7.59      4.49 o 
  -3  12   3       11.81       11.07      4.15 o 
  -2  12   3      604.42      616.69     13.65 o 
  -1  12   3      260.72      286.69      8.01 o 
   0  12   3       47.82       53.18      2.72 o 
   1  12   3       29.67       30.35      2.59 o 
   2  12   3       74.29       79.84      6.83 o 
  -3  13   3      236.66      256.37      9.70 o 
  -2  13   3       57.20       57.22      6.02 o 
  -1  13   3       18.86       10.08      8.59 o 
   0  13   3      224.17      211.46      8.74 o 
  -1 -15   4       81.55       80.40      3.95 o 
   0 -15   4       58.28       64.82      5.69 o 
   1 -15   4        1.17        1.14      1.98 o 
   2 -15   4      363.30      341.21     31.25 o 
  -3 -14   4        7.73        1.38      3.55 o 
  -2 -14   4      415.01      406.43     10.60 o 
  -1 -14   4        7.46        1.16      1.75 o 
   0 -14   4      215.17      224.69      8.30 o 
   1 -14   4       25.81       28.07      3.35 o 
   2 -14   4      224.19      217.86      6.19 o 
   3 -14   4        0.38        0.15      1.34 o 
   4 -14   4      496.56      484.11     20.54 o 
  -4 -13   4      761.59      803.49     25.36 o 
  -3 -13   4       18.73       -0.25      2.87 o 
  -2 -13   4       67.90       69.86      4.67 o 
  -1 -13   4       69.19       56.46      3.46 o 
   0 -13   4      860.01      854.14     14.49 o 
   1 -13   4        2.43        5.47      2.22 o 
   2 -13   4      266.43      237.46      6.07 o 
   3 -13   4       32.33       38.30      2.90 o 
   4 -13   4      384.88      348.46     19.55 o 
   5 -13   4       97.55       99.15     10.66 o 
  -5 -12   4      399.75      447.19     28.65 o 
  -4 -12   4        9.39       11.17      3.48 o 
  -3 -12   4       74.47       69.19      2.06 o 
  -2 -12   4     1797.58     1815.58     31.96 o 
  -1 -12   4      165.33      159.94      4.80 o 
   0 -12   4      556.03      543.15      9.75 o 
   1 -12   4      617.30      586.21     10.19 o 
   2 -12   4      133.21      140.15      5.77 o 
   3 -12   4      404.48      362.47      7.28 o 
   4 -12   4       23.18       22.42      2.43 o 
   5 -12   4      269.57      235.40     20.08 o 
  -5 -11   4       49.63       54.65      5.51 o 
  -4 -11   4      344.39      363.68     11.99 o 
  -3 -11   4      436.58      441.01      7.70 o 
  -2 -11   4       88.36       91.17      4.29 o 
  -1 -11   4      119.11      124.15      8.52 o 
   0 -11   4      801.89      817.29     12.58 o 
   1 -11   4      187.97      161.83      3.79 o 
   2 -11   4     1213.96     1152.47     31.39 o 
   3 -11   4     1673.31     1635.14     26.66 o 
   4 -11   4        6.11        8.10      4.25 o 
   5 -11   4      486.58      468.73     18.02 o 
   6 -11   4       25.26       27.32     10.77 o 
  -6 -10   4      135.22      130.87     17.54 o 
  -5 -10   4      184.24      216.35      9.20 o 
  -4 -10   4      157.28      154.21      7.01 o 
  -3 -10   4      204.76      187.02      4.63 o 
  -2 -10   4        3.68        2.52      1.71 o 
  -1 -10   4      678.70      619.53      7.60 o 
   0 -10   4      805.71      819.01     10.61 o 
   1 -10   4      358.15      347.82      6.76 o 
   2 -10   4      157.93      139.75      3.45 o 
   3 -10   4     1251.85     1209.78     20.41 o 
   4 -10   4      109.18      106.54      7.78 o 
   5 -10   4        2.64       11.48      4.44 o 
   6 -10   4        1.54        6.54      7.55 o 
  -7  -9   4        9.14       13.89      5.98 o 
  -6  -9   4      761.72      781.71     24.84 o 
  -5  -9   4        1.40        3.59      2.53 o 
  -4  -9   4      243.24      225.66      8.31 o 
  -3  -9   4      940.11      910.64     14.86 o 
  -2  -9   4      112.31      116.04      2.34 o 
  -1  -9   4       17.35       20.85      2.29 o 
   0  -9   4       99.47       98.64      2.82 o 
   1  -9   4      781.85      748.53     11.17 o 
   2  -9   4      225.63      230.02      7.38 o 
   3  -9   4      326.22      308.00      9.98 o 
   4  -9   4       84.72       80.08      5.24 o 
   5  -9   4      821.89      800.50     22.23 o 
   6  -9   4       62.00       56.73      6.80 o 
   7  -9   4       55.65       39.76      6.77 o 
  -7  -8   4      210.10      233.09     13.46 o 
  -6  -8   4        1.15        9.62      4.53 o 
  -5  -8   4        1.87        3.79      2.88 o 
  -4  -8   4     1027.65      999.54     20.91 o 
  -3  -8   4       28.47       27.42      1.40 o 
  -2  -8   4      737.53      730.81     20.36 o 
  -1  -8   4      272.65      265.59      4.01 o 
   0  -8   4      451.97      459.46      5.50 o 
   1  -8   4      735.00      660.27      7.70 o 
   2  -8   4        1.43        0.21      1.21 o 
   3  -8   4      275.50      269.65      8.20 o 
   4  -8   4      112.63       97.87      5.40 o 
   5  -8   4      245.20      235.12      8.25 o 
   6  -8   4       32.53       28.79      5.16 o 
   7  -8   4      220.08      224.54     17.49 o 
  -7  -7   4      182.05      156.40     10.92 o 
  -6  -7   4       39.91       35.49      6.06 o 
  -5  -7   4     1473.73     1540.73     25.33 o 
  -4  -7   4     1128.87     1093.91      9.02 o 
  -3  -7   4       44.07       47.84      1.26 o 
  -2  -7   4      876.73      841.15      7.32 o 
  -1  -7   4      279.91      239.66      3.13 o 
   0  -7   4     2266.69     2160.07     23.60 o 
   1  -7   4       18.24       20.01      2.23 o 
   2  -7   4       58.39       68.20      3.23 o 
   3  -7   4     3445.97     3413.97     51.63 o 
   4  -7   4      571.02      602.10     12.20 o 
   5  -7   4        0.29       -1.74      1.77 o 
   6  -7   4      288.46      302.50     11.39 o 
   7  -7   4       24.09       19.30      4.59 o 
  -8  -6   4      336.76      333.79     16.00 o 
  -7  -6   4      151.85      148.94      9.93 o 
  -6  -6   4     1028.16     1090.11     27.87 o 
  -5  -6   4      105.66      103.43      4.74 o 
  -4  -6   4      714.44      728.03      8.26 o 
  -3  -6   4      299.10      290.62      2.94 o 
  -2  -6   4      987.66      852.84      7.44 o 
  -1  -6   4      354.22      352.03      3.87 o 
   0  -6   4       14.69        8.61      2.62 o 
   1  -6   4     4196.93     4190.79     62.12 o 
   2  -6   4      845.93      788.14     10.95 o 
   3  -6   4        2.22        3.49      1.52 o 
   4  -6   4      297.50      273.60      6.06 o 
   5  -6   4      937.33      921.71     14.82 o 
   6  -6   4       93.81       97.15      6.22 o 
   7  -6   4       76.36       92.21     10.44 o 
  -8  -5   4      787.62      817.46     25.48 o 
  -7  -5   4      248.16      237.94     11.04 o 
  -6  -5   4      462.86      476.55     14.49 o 
  -5  -5   4     1284.84     1309.66     20.99 o 
  -4  -5   4       86.32       73.70      1.41 o 
  -3  -5   4     1851.43     1816.92     18.79 o 
  -2  -5   4      320.39      370.44      3.53 o 
  -1  -5   4     5381.71     6209.22     76.20 o 
   0  -5   4     4116.77     4064.33     55.88 o 
   1  -5   4      647.09      627.57      8.10 o 
   2  -5   4     1375.44     1435.43     19.72 o 
   3  -5   4     1942.48     1886.71     27.02 o 
   4  -5   4       34.96       33.94      3.32 o 
   5  -5   4      815.13      785.54     12.32 o 
   6  -5   4      525.62      529.14     16.29 o 
   7  -5   4        2.01        1.80      2.48 o 
   8  -5   4      122.02      127.08      7.20 o 
  -8  -4   4       98.09      114.08      8.50 o 
  -7  -4   4      186.92      168.19      8.85 o 
  -6  -4   4       42.31       39.77      0.98 o 
  -5  -4   4     1133.72     1109.78     11.14 o 
  -4  -4   4     3209.30     3345.50     31.94 o 
  -3  -4   4     1767.67     1844.05     19.58 o 
  -2  -4   4      307.02      364.81      3.51 o 
  -1  -4   4      474.88      404.99      4.32 o 
   0  -4   4       79.60       82.39      2.09 o 
   1  -4   4      191.92      199.68      3.48 o 
   2  -4   4     2291.66     2298.10     35.79 o 
   3  -4   4       14.01       26.79      1.84 o 
   4  -4   4       51.62       45.68      2.50 o 
   5  -4   4      199.75      183.12      6.79 o 
   6  -4   4      202.99      210.83      5.60 o 
   7  -4   4      374.39      358.69     10.56 o 
   8  -4   4       17.77       13.23      3.35 o 
  -8  -3   4        4.09        2.25      3.13 o 
  -7  -3   4      204.72      210.68      5.95 o 
  -6  -3   4      294.36      279.81      4.40 o 
  -5  -3   4        8.33        6.92      1.54 o 
  -4  -3   4      433.67      465.35      5.04 o 
  -3  -3   4      136.90       84.88      2.32 o 
  -2  -3   4       40.83       35.36      1.11 o 
  -1  -3   4      138.80      164.26      4.24 o 
   0  -3   4     4071.02     4525.34     96.18 o 
   1  -3   4      865.22      679.32      8.03 o 
   2  -3   4      145.50      147.72      4.96 o 
   3  -3   4     1658.13     1777.15     22.52 o 
   4  -3   4      972.48      980.27     14.12 o 
   5  -3   4        3.66        1.73      1.38 o 
   6  -3   4       14.54       14.33      3.67 o 
   7  -3   4       18.41       21.78      3.07 o 
   8  -3   4        1.39        1.77      2.15 o 
  -9  -2   4      135.52      145.91      9.13 o 
  -8  -2   4       17.15       10.52      5.93 o 
  -7  -2   4      164.91      171.44      3.89 o 
  -6  -2   4        5.14        3.24      0.83 o 
  -5  -2   4      641.45      613.68     11.20 o 
  -4  -2   4      282.94      242.34      2.64 o 
  -3  -2   4     1700.80     1705.27     14.58 o 
  -2  -2   4      321.85      353.56      3.38 o 
  -1  -2   4     2409.07     2247.74     26.40 o 
   0  -2   4     5680.55     6894.85    104.58 o 
   1  -2   4     3325.22     3162.44     40.39 o 
   2  -2   4      268.05      308.08      4.27 o 
   3  -2   4      532.79      478.66     10.35 o 
   4  -2   4      205.16      221.72      8.79 o 
   5  -2   4      221.36      221.08      4.29 o 
   6  -2   4       28.95       30.98      2.44 o 
   7  -2   4        4.66        4.43      1.73 o 
  -9  -1   4       20.71       18.13      4.32 o 
  -8  -1   4      161.34      175.17      4.34 o 
  -7  -1   4      340.27      327.53      4.50 o 
  -6  -1   4      234.29      239.68      5.17 o 
  -5  -1   4     1807.22     1731.33     19.55 o 
  -4  -1   4      134.57      156.29      1.91 o 
  -3  -1   4       48.05       43.83      1.08 o 
  -2  -1   4      422.75      389.32      5.21 o 
  -1  -1   4       50.35       34.90      1.45 o 
   0  -1   4      997.88     1124.46     13.40 o 
   1  -1   4    13976.21    16677.92    380.67 o 
   2  -1   4      126.80       97.34      2.10 o 
   3  -1   4     1994.12     1968.29     25.09 o 
   4  -1   4      284.65      277.10      4.13 o 
   5  -1   4       28.28       22.23      3.62 o 
   6  -1   4     1830.76     1816.62     31.71 o 
   7  -1   4        1.43        1.67      1.34 o 
  -9   0   4        2.85        4.78      3.03 o 
  -8   0   4       77.85       74.53      3.23 o 
  -7   0   4      420.40      405.96      6.29 o 
  -6   0   4      523.01      511.21      8.29 o 
  -5   0   4       12.29       13.77      1.07 o 
  -4   0   4       16.68       12.56      1.34 o 
  -3   0   4     8249.96     8856.62    120.17 o 
  -2   0   4      919.53      941.92     10.65 o 
  -1   0   4      521.36      544.66      6.36 o 
   0   0   4     1211.98     1003.22     15.83 o 
   1   0   4     2001.71     1974.06     28.44 o 
   2   0   4       45.88       27.44      2.02 o 
   3   0   4       17.20       17.60      3.20 o 
   4   0   4     1698.20     1675.48     22.16 o 
   5   0   4      328.22      312.27      5.83 o 
   6   0   4      253.43      242.47      5.01 o 
   7   0   4      175.29      150.03     10.31 o 
  -9   1   4      249.59      250.06      4.77 o 
  -8   1   4      304.29      298.79      5.38 o 
  -7   1   4       93.19       96.97      3.80 o 
  -6   1   4        1.77        1.93      2.03 o 
  -5   1   4     1079.64      948.25     19.49 o 
  -4   1   4     1539.79     1490.77     24.66 o 
  -3   1   4     2985.89     3039.71     32.71 o 
  -2   1   4     1826.08     1879.75     58.82 o 
  -1   1   4     1235.45     1476.93     17.00 o 
   0   1   4       23.73       24.34      1.53 o 
   1   1   4     2335.99     2297.15     37.56 o 
   2   1   4      826.37      789.06      8.56 o 
   3   1   4      231.86      217.20      4.25 o 
   4   1   4      427.89      398.74      4.77 o 
   5   1   4      157.68      139.83      2.35 o 
   6   1   4        5.55        1.35      0.81 o 
   7   1   4      428.11      445.49     17.78 o 
  -9   2   4       63.68       60.66      3.39 o 
  -8   2   4       47.58       42.57      2.41 o 
  -7   2   4       41.93       42.13      1.91 o 
  -6   2   4      132.24      123.39      4.47 o 
  -5   2   4      453.13      439.61      7.37 o 
  -4   2   4       51.93       68.70      2.34 o 
  -3   2   4      174.39      148.59      2.19 o 
  -2   2   4     5454.00     5782.74    130.78 o 
  -1   2   4      301.89      228.24      4.93 o 
   0   2   4      322.34      294.63      4.54 o 
   1   2   4        9.26       11.81      0.99 o 
   2   2   4     1915.12     1808.59     21.63 o 
   3   2   4      136.90      138.54      2.51 o 
   4   2   4       99.06       97.93      1.80 o 
   5   2   4        3.99        2.55      1.78 o 
   6   2   4      203.17      214.85     11.73 o 
   7   2   4        0.50       -0.43      3.49 o 
  -9   3   4       63.79       61.52      2.78 o 
  -8   3   4       65.32       50.84      2.62 o 
  -7   3   4     1848.09     1776.86     48.89 o 
  -6   3   4      837.77      803.33     11.76 o 
  -5   3   4      524.82      505.58      5.96 o 
  -4   3   4     1218.87     1154.93     22.11 o 
  -3   3   4      125.14      106.58      1.25 o 
  -2   3   4      273.99      267.25      9.38 o 
  -1   3   4      317.61      400.39      7.03 o 
   0   3   4      230.55      203.51      7.34 o 
   1   3   4     2126.63     2168.41     28.36 o 
   2   3   4      455.15      473.09     13.13 o 
   3   3   4      694.10      701.67      7.46 o 
   4   3   4     2676.52     2635.00     28.38 o 
   5   3   4        4.07        3.71      1.15 o 
   6   3   4      324.76      332.08     22.74 o 
   7   3   4       60.90       68.23      9.24 o 
  -9   4   4      525.26      504.17     11.27 o 
  -8   4   4       51.52       55.69      4.43 o 
  -7   4   4       21.64       26.02      1.52 o 
  -6   4   4        8.80       10.24      0.85 o 
  -5   4   4      231.15      223.06     11.77 o 
  -4   4   4       54.86       48.40      3.84 o 
  -3   4   4     1512.72     1534.15     29.12 o 
  -2   4   4      152.01      144.74      3.92 o 
  -1   4   4       73.62       79.52      6.21 o 
   0   4   4      943.44      842.41     10.21 o 
   1   4   4        2.97       11.43      1.77 o 
   2   4   4      105.46       96.30      1.79 o 
   3   4   4      788.73      764.54     17.61 o 
   4   4   4      346.15      327.32      6.25 o 
   5   4   4       55.02       47.23      6.90 o 
   6   4   4      209.60      225.98     13.26 o 
  -8   5   4       74.99       71.03      7.36 o 
  -7   5   4      273.86      293.05      8.01 o 
  -6   5   4      105.12      115.69      5.81 o 
  -5   5   4     1900.06     1933.17     42.34 o 
  -4   5   4       19.96       22.97      3.48 o 
  -3   5   4     1037.74     1076.61     21.81 o 
  -2   5   4     1317.90     1231.07     14.00 o 
  -1   5   4      435.13      443.40      5.37 o 
   0   5   4        1.32        1.71      0.86 o 
   1   5   4      865.86      929.20      9.89 o 
   2   5   4      912.27      918.35      9.47 o 
   3   5   4       48.48       57.69      2.16 o 
   4   5   4        4.02        5.23      1.15 o 
   5   5   4       92.04       80.55      8.19 o 
   6   5   4      132.89      129.24     11.27 o 
  -8   6   4      137.99      139.42      7.80 o 
  -7   6   4      352.40      380.17     14.78 o 
  -6   6   4        1.73        2.60      2.53 o 
  -5   6   4        9.06       11.26      3.63 o 
  -4   6   4      224.88      199.00      8.26 o 
  -3   6   4     2276.15     2292.44     47.93 o 
  -2   6   4       21.74       17.53      2.01 o 
  -1   6   4        2.95        3.48      1.20 o 
   0   6   4     2026.02     1941.39     53.74 o 
   1   6   4        8.37       14.15      1.50 o 
   2   6   4      277.61      233.37      5.61 o 
   3   6   4     1601.94     1433.05    117.85 o 
   4   6   4      229.11      204.38     27.49 o 
   5   6   4       24.99       17.15      5.53 o 
   6   6   4       26.52       21.93     11.51 o 
  -8   7   4        1.05        1.03      2.39 o 
  -7   7   4       86.95      103.68     15.88 o 
  -6   7   4      732.35      730.46     15.17 o 
  -5   7   4        2.78        0.96      1.93 o 
  -4   7   4      648.21      632.14     17.13 o 
  -3   7   4      304.87      309.02     10.18 o 
  -2   7   4      588.99      587.61      7.01 o 
  -1   7   4     2305.93     2314.96     30.76 o 
   0   7   4      191.40      178.84      3.71 o 
   1   7   4      274.44      259.68     10.77 o 
   2   7   4     1190.41     1128.16     17.19 o 
   3   7   4        4.46        2.35      3.25 o 
   4   7   4      589.40      588.71     19.33 o 
   5   7   4      357.35      413.63     27.35 o 
  -7   8   4      126.94      141.30      8.90 o 
  -6   8   4      230.98      235.81      8.59 o 
  -5   8   4      306.48      306.28     10.72 o 
  -4   8   4      309.63      314.76      8.44 o 
  -3   8   4        6.99        8.36      3.29 o 
  -2   8   4     1412.79     1381.53     31.32 o 
  -1   8   4       18.23       13.53      1.94 o 
   0   8   4       25.56       22.49      3.41 o 
   1   8   4      183.15      205.18      5.37 o 
   2   8   4      184.53      190.65      5.15 o 
   3   8   4       65.47       54.70      3.90 o 
   4   8   4      403.89      430.91     16.91 o 
  -7   9   4      245.75      267.86     12.60 o 
  -6   9   4        3.73        5.35      4.20 o 
  -5   9   4       55.77       55.52      5.21 o 
  -4   9   4     1144.82     1181.05     24.72 o 
  -3   9   4        1.78        3.36      2.25 o 
  -2   9   4      260.89      270.73     14.89 o 
  -1   9   4      500.30      468.28      7.08 o 
   0   9   4       81.87       92.20      3.17 o 
   1   9   4       28.88       25.79      2.04 o 
   2   9   4       38.04       48.60      2.33 o 
   3   9   4      133.01      152.21      9.29 o 
   4   9   4      191.17      230.77     13.19 o 
  -6  10   4      194.58      214.48     14.29 o 
  -5  10   4        7.48       12.87      4.64 o 
  -4  10   4      154.58      158.82      7.28 o 
  -3  10   4       89.20       88.54      6.30 o 
  -2  10   4     1196.95     1219.54     21.23 o 
  -1  10   4        2.50        2.00      1.54 o 
   0  10   4      645.31      651.44      9.55 o 
   1  10   4       27.93       27.29      2.27 o 
   2  10   4       80.48       78.87      2.91 o 
   3  10   4      117.91      130.56     14.33 o 
  -5  11   4        1.64        7.80      3.71 o 
  -4  11   4      225.88      222.54     10.67 o 
  -3  11   4       14.19       20.45      3.81 o 
  -2  11   4      355.46      368.31      9.79 o 
  -1  11   4        1.03        2.33      1.82 o 
   0  11   4      387.31      397.15      7.39 o 
   1  11   4       72.03       75.01      2.96 o 
   2  11   4      264.43      281.06     11.67 o 
  -4  12   4      295.43      306.78     11.17 o 
  -3  12   4       22.33       22.79      5.11 o 
  -2  12   4       34.62       20.89     15.66 o 
  -1  12   4      632.04      638.67     13.49 o 
   0  12   4       76.99       94.09      4.03 o 
   1  12   4        1.52       -0.82      1.42 o 
  -1 -15   5      434.02      419.54     11.43 o 
   0 -15   5        5.62        4.89      2.34 o 
   1 -15   5       82.73       91.60      7.02 o 
   2 -15   5        7.21        5.13      2.31 o 
  -3 -14   5      113.33      122.35      9.50 o 
  -2 -14   5      133.69      121.11      6.21 o 
  -1 -14   5       44.54       31.51     20.05 o 
   0 -14   5      151.85      150.54      5.60 o 
   1 -14   5      148.46      146.46      6.16 o 
   2 -14   5       55.97       35.80      3.92 o 
   3 -14   5      617.56      586.35     14.01 o 
   4 -14   5      177.91      178.35     13.43 o 
  -4 -13   5        2.14        5.14      4.57 o 
  -3 -13   5      333.42      329.43     18.16 o 
  -2 -13   5      158.75      161.40     10.82 o 
  -1 -13   5      115.34      103.52      4.47 o 
   0 -13   5      224.61      203.77      6.09 o 
   1 -13   5      905.38      855.88     14.88 o 
   2 -13   5        2.28        2.08      2.39 o 
   3 -13   5       47.88       42.04      3.26 o 
   4 -13   5        2.92        7.00      2.18 o 
   5 -13   5      314.28      319.28     17.54 o 
  -5 -12   5      538.73      586.60     20.84 o 
  -4 -12   5       28.13       35.27      6.43 o 
  -3 -12   5       78.87       72.09      3.06 o 
  -2 -12   5       66.54       69.56      5.48 o 
  -1 -12   5      918.61      905.24     14.88 o 
   0 -12   5      978.61      915.14     12.27 o 
   1 -12   5        0.81        1.81      1.66 o 
   2 -12   5        6.05        4.98      2.37 o 
   3 -12   5      703.21      688.20     21.49 o 
   4 -12   5       44.85       44.96      3.30 o 
   5 -12   5      143.63      149.83     11.74 o 
  -6 -11   5      109.31      123.10     18.65 o 
  -5 -11   5      124.28      132.46      8.74 o 
  -4 -11   5       91.04      102.32      5.90 o 
  -3 -11   5      994.73      992.77     16.25 o 
  -2 -11   5        7.64        6.17      1.49 o 
  -1 -11   5      819.09      833.52     11.30 o 
   0 -11   5       80.12       76.34      2.88 o 
   1 -11   5       10.41       14.18      2.22 o 
   2 -11   5     1228.48     1197.66     26.98 o 
   3 -11   5      324.20      322.29      9.18 o 
   4 -11   5       72.30       80.22      5.58 o 
   5 -11   5      301.80      304.23     14.69 o 
   6 -11   5      183.62      190.43     12.66 o 
  -6 -10   5       56.26       60.34      6.05 o 
  -5 -10   5        3.42        7.59      3.79 o 
  -4 -10   5      112.76      100.03      5.28 o 
  -3 -10   5      623.51      619.83      8.01 o 
  -2 -10   5      156.03      159.85      3.20 o 
  -1 -10   5      661.70      719.22     12.32 o 
   0 -10   5        8.51       11.74      1.57 o 
   1 -10   5     2820.97     2781.79     34.30 o 
   2 -10   5      251.45      249.51      6.81 o 
   3 -10   5       72.39       72.52     11.56 o 
   4 -10   5      484.06      487.05     11.47 o 
   5 -10   5       14.73       12.07      4.80 o 
   6 -10   5      481.19      494.52     27.91 o 
  -7  -9   5       29.52       29.54      7.33 o 
  -6  -9   5        7.22        2.98      2.86 o 
  -5  -9   5      693.76      735.88     15.54 o 
  -4  -9   5      112.04      111.35      4.39 o 
  -3  -9   5        5.64        3.51      0.80 o 
  -2  -9   5      140.61      149.00      3.00 o 
  -1  -9   5     1582.60     1573.74     17.49 o 
   0  -9   5      207.31      203.17      3.73 o 
   1  -9   5     1096.36     1051.73     14.26 o 
   2  -9   5      394.34      385.17      8.04 o 
   3  -9   5        4.78        0.83      2.20 o 
   4  -9   5       73.43       71.31      4.51 o 
   5  -9   5      105.01      107.24      5.75 o 
   6  -9   5      526.27      535.86     18.48 o 
   7  -9   5       63.65       54.32      7.52 o 
  -7  -8   5      319.06      334.00     15.83 o 
  -6  -8   5        8.04        3.98      3.29 o 
  -5  -8   5      825.29      834.84     18.21 o 
  -4  -8   5      839.88      803.55     10.96 o 
  -3  -8   5        2.77        2.81      0.74 o 
  -2  -8   5      681.50      615.80      7.31 o 
  -1  -8   5      511.35      491.92      5.84 o 
   0  -8   5      118.82      112.35      3.56 o 
   1  -8   5     1208.98     1139.35     16.20 o 
   2  -8   5      187.78      180.93      5.00 o 
   3  -8   5     1045.08     1018.18     16.54 o 
   4  -8   5      444.40      440.68     11.61 o 
   5  -8   5       11.47       16.11      4.89 o 
   6  -8   5      328.05      333.23     13.04 o 
   7  -8   5        0.11       -3.21      6.12 o 
  -7  -7   5       44.26       50.05      7.00 o 
  -6  -7   5       10.58       18.05      3.44 o 
  -5  -7   5      132.85      157.72      8.53 o 
  -4  -7   5      710.44      668.25      6.19 o 
  -3  -7   5     2275.29     2198.39     20.42 o 
  -2  -7   5      668.07      661.53     14.52 o 
  -1  -7   5     1400.28     1414.15     15.28 o 
   0  -7   5     1586.26     1451.09     32.15 o 
   1  -7   5     1982.09     1915.50     26.05 o 
   2  -7   5      448.78      460.26      8.53 o 
   3  -7   5      572.51      561.29      9.84 o 
   4  -7   5      610.33      611.87     11.06 o 
   5  -7   5      618.93      637.17     12.11 o 
   6  -7   5       31.40       30.38      4.12 o 
   7  -7   5        2.61       -1.23      2.97 o 
  -8  -6   5        2.82        3.97      4.31 o 
  -7  -6   5      250.21      242.62     11.68 o 
  -6  -6   5      131.23      141.72      7.03 o 
  -5  -6   5     1351.69     1344.57     14.65 o 
  -4  -6   5     2145.74     2213.41     20.91 o 
  -3  -6   5       69.51       56.25      1.87 o 
  -2  -6   5     3157.31     3169.19     35.18 o 
  -1  -6   5     1647.09     1551.55     15.68 o 
   0  -6   5      770.89      752.84     11.84 o 
   1  -6   5      322.78      347.84      5.81 o 
   2  -6   5    10364.38    11048.61    206.52 o 
   3  -6   5        8.14       14.57      2.56 o 
   4  -6   5      167.58      169.28      4.95 o 
   5  -6   5       97.07      109.46      7.02 o 
   6  -6   5      430.36      432.71      9.35 o 
   7  -6   5      178.44      191.28     14.12 o 
  -8  -5   5       49.37       45.00      6.74 o 
  -7  -5   5      249.54      266.05     11.39 o 
  -6  -5   5      628.55      631.59     16.72 o 
  -5  -5   5      141.32      152.18      2.04 o 
  -4  -5   5      816.95      852.00      7.67 o 
  -3  -5   5      411.67      335.43      3.78 o 
  -2  -5   5     2108.05     2052.10     21.95 o 
  -1  -5   5     2678.79     2919.80     32.72 o 
   0  -5   5     2911.24     3009.58     39.94 o 
   1  -5   5     1054.56     1035.88     13.32 o 
   2  -5   5     1698.84     1610.31     21.48 o 
   3  -5   5      653.40      654.68     11.19 o 
   4  -5   5     1460.58     1434.49     20.86 o 
   5  -5   5       55.37       59.89      3.25 o 
   6  -5   5       77.05       92.54      4.89 o 
   7  -5   5       34.48       27.16      4.21 o 
  -8  -4   5        8.03        2.42      3.27 o 
  -7  -4   5      447.96      430.41      9.36 o 
  -6  -4   5      713.78      742.87     11.25 o 
  -5  -4   5        1.45        2.17      0.67 o 
  -4  -4   5     2818.37     2849.70     27.22 o 
  -3  -4   5     1067.11     1014.28     23.34 o 
  -2  -4   5      293.59      317.30      4.16 o 
  -1  -4   5      591.35      530.06      7.29 o 
   0  -4   5     2416.40     2207.49     39.57 o 
   1  -4   5     4793.17     5048.78     76.39 o 
   2  -4   5     1183.12     1175.18     28.42 o 
   3  -4   5       14.73       18.31      2.27 o 
   4  -4   5     1732.72     1631.01     22.76 o 
   5  -4   5      229.77      209.95      5.86 o 
   6  -4   5       12.38       13.94      2.57 o 
   7  -4   5      331.74      323.68     10.30 o 
  -8  -3   5        6.79        2.99      5.05 o 
  -7  -3   5       51.35       41.94      1.37 o 
  -6  -3   5       88.79       93.08      2.22 o 
  -5  -3   5     2008.99     2033.15     26.98 o 
  -4  -3   5      521.22      571.81      7.09 o 
  -3  -3   5        0.42        2.08      0.65 o 
  -2  -3   5    11900.91    13345.53    313.84 o 
  -1  -3   5      156.49      189.77      4.15 o 
   0  -3   5       32.28       26.31      2.48 o 
   1  -3   5     2418.39     2484.96     70.12 o 
   2  -3   5      275.44      205.20      3.87 o 
   3  -3   5     1725.80     1606.55     33.01 o 
   4  -3   5      475.65      467.14      8.31 o 
   5  -3   5        3.08        6.30      2.51 o 
   6  -3   5      760.34      730.72     12.68 o 
   7  -3   5       68.82       74.96      4.78 o 
  -9  -2   5       49.21       45.65      5.79 o 
  -8  -2   5       87.19       95.83      6.42 o 
  -7  -2   5      711.02      692.60     18.28 o 
  -6  -2   5       89.23       70.12      2.60 o 
  -5  -2   5      401.39      389.66      7.20 o 
  -4  -2   5      200.73      155.18      2.44 o 
  -3  -2   5     4240.46     4279.61     80.36 o 
  -2  -2   5     1178.18     1158.49     22.31 o 
  -1  -2   5      693.61      712.32     10.53 o 
   0  -2   5      632.78      925.29     14.71 o 
   1  -2   5     4512.76     4718.69     69.09 o 
   2  -2   5     5055.95     5265.67     78.38 o 
   3  -2   5      710.75      741.98     20.53 o 
   4  -2   5      132.44      134.17      3.29 o 
   5  -2   5      275.78      283.23      5.88 o 
   6  -2   5        2.63        1.69      1.21 o 
   7  -2   5        3.66        2.32      3.13 o 
  -9  -1   5       73.31       79.54      6.29 o 
  -8  -1   5      351.47      353.88      5.60 o 
  -7  -1   5      301.49      296.45      4.23 o 
  -6  -1   5        0.76        0.14      0.89 o 
  -5  -1   5      817.56      805.20      7.31 o 
  -4  -1   5     1856.49     1917.04     16.86 o 
  -3  -1   5      300.69      227.44      3.31 o 
  -2  -1   5      107.73      183.66      4.37 o 
  -1  -1   5       43.59       30.80      1.55 o 
   0  -1   5     5637.91     5878.69     88.94 o 
   1  -1   5      533.50      562.97      7.85 o 
   2  -1   5      125.54      119.11      2.61 o 
   3  -1   5      351.33      319.23      4.76 o 
   4  -1   5      550.73      523.17      7.15 o 
   5  -1   5      667.25      644.23      9.70 o 
   6  -1   5      244.00      223.17      5.02 o 
   7  -1   5      735.59      677.94     28.98 o 
  -9   0   5      339.22      307.35     14.12 o 
  -8   0   5       56.57       61.38      2.64 o 
  -7   0   5       30.19       21.80      1.74 o 
  -6   0   5     2206.73     2157.88     31.09 o 
  -5   0   5       52.31       55.64      2.17 o 
  -4   0   5       98.96      107.37      2.21 o 
  -3   0   5     4457.97     4558.66     53.56 o 
  -2   0   5     4896.76     4703.89     73.48 o 
  -1   0   5     2870.73     2805.49     54.38 o 
   0   0   5     2378.54     2455.45     35.28 o 
   1   0   5       46.46       29.32      1.53 o 
   2   0   5     3701.51     3700.92     50.41 o 
   3   0   5        5.92        1.55      0.86 o 
   4   0   5      873.73      845.80     14.87 o 
   5   0   5     2297.76     2214.58     28.97 o 
   6   0   5        1.82        1.54      1.14 o 
   7   0   5       14.16       16.95      9.65 o 
  -9   1   5       14.70       13.35      2.31 o 
  -8   1   5      155.23      163.85      4.01 o 
  -7   1   5      215.59      216.11      4.75 o 
  -6   1   5       51.15       50.14      2.19 o 
  -5   1   5       21.89       21.73      1.28 o 
  -4   1   5     3907.38     3917.00     45.58 o 
  -3   1   5     3792.57     3812.34     43.20 o 
  -2   1   5     1143.20     1002.59     13.57 o 
  -1   1   5     4695.13     4761.05     72.07 o 
   0   1   5     3875.65     3959.16     54.48 o 
   1   1   5     1823.00     1679.75     20.13 o 
   2   1   5      343.92      316.39      4.35 o 
   3   1   5      868.81      875.00     10.38 o 
   4   1   5      967.31      918.70     15.61 o 
   5   1   5       43.59       47.73      1.67 o 
   6   1   5      381.37      357.42      8.30 o 
   7   1   5      413.58      422.68     18.76 o 
  -9   2   5      120.37      121.25      3.57 o 
  -8   2   5      509.72      471.59      7.43 o 
  -7   2   5       12.74       12.94      1.46 o 
  -6   2   5      901.38      890.93     21.53 o 
  -5   2   5      515.63      495.98     15.60 o 
  -4   2   5     3108.63     3096.74     34.48 o 
  -3   2   5      562.93      584.37      6.10 o 
  -2   2   5      949.81      899.00     12.74 o 
  -1   2   5      914.61      780.01     10.82 o 
   0   2   5     1967.98     1952.90     29.61 o 
   1   2   5      228.04      220.28      4.40 o 
   2   2   5      308.45      264.96      4.39 o 
   3   2   5     1981.50     1888.34     23.00 o 
   4   2   5      187.30      170.37      3.21 o 
   5   2   5       10.07        1.47      3.95 o 
   6   2   5      117.46      119.69      9.79 o 
   7   2   5       34.40       42.89     13.29 o 
  -9   3   5        8.05        9.94      3.02 o 
  -8   3   5        0.21        1.48      1.18 o 
  -7   3   5       32.50       40.80      1.79 o 
  -6   3   5      828.06      850.31     19.49 o 
  -5   3   5       11.41        8.12      2.67 o 
  -4   3   5        3.21        4.39      0.46 o 
  -3   3   5      313.59      288.82      3.26 o 
  -2   3   5     1440.32     1286.69     16.91 o 
  -1   3   5       46.18       34.15      1.87 o 
   0   3   5      524.79      532.00     10.24 o 
   1   3   5      283.25      237.26      4.35 o 
   2   3   5       90.92       90.98      3.32 o 
   3   3   5      430.61      384.82      4.88 o 
   4   3   5      247.92      235.10      6.63 o 
   5   3   5       15.28       13.16      1.38 o 
   6   3   5        2.25        5.26      4.72 o 
  -8   4   5      653.28      669.71     15.51 o 
  -7   4   5        2.86        4.89      2.64 o 
  -6   4   5      557.85      540.33     14.72 o 
  -5   4   5      858.89      865.29     20.00 o 
  -4   4   5      225.62      218.33      7.54 o 
  -3   4   5       51.08       43.54      2.69 o 
  -2   4   5      324.23      341.26      6.02 o 
  -1   4   5       99.83       82.51      7.19 o 
   0   4   5     1300.71     1287.55     21.37 o 
   1   4   5      483.92      482.59     16.52 o 
   2   4   5      811.54      816.19     19.31 o 
   3   4   5      204.63      201.86      8.55 o 
   4   4   5        4.15        2.55      0.78 o 
   5   4   5      586.13      607.78     20.47 o 
   6   4   5       96.61      104.77     10.44 o 
  -8   5   5       51.56       64.65      7.43 o 
  -7   5   5       46.80       51.73      5.11 o 
  -6   5   5      266.64      289.46     16.22 o 
  -5   5   5      152.62      127.02      7.14 o 
  -4   5   5     1317.70     1351.44     29.30 o 
  -3   5   5      230.95      221.95      7.95 o 
  -2   5   5     1465.43     1458.33     14.58 o 
  -1   5   5     3606.92     3493.45     40.35 o 
   0   5   5        4.89        4.86      0.98 o 
   1   5   5      100.41       96.46      2.56 o 
   2   5   5      679.11      618.96      8.62 o 
   3   5   5      417.50      393.33      7.66 o 
   4   5   5       95.78      100.34      4.55 o 
   5   5   5       14.14       21.63      5.83 o 
   6   5   5       23.24       11.27      9.89 o 
  -8   6   5       78.06       79.12      5.64 o 
  -7   6   5       55.41       65.19      6.12 o 
  -6   6   5      514.01      566.60     12.41 o 
  -5   6   5       32.77       33.92      4.80 o 
  -4   6   5        1.25        1.18      4.03 o 
  -3   6   5     1739.31     1737.02     37.82 o 
  -2   6   5       50.02       42.37      1.12 o 
  -1   6   5       75.96       63.62      2.02 o 
   0   6   5       34.57       32.45      1.63 o 
   1   6   5     1070.57     1038.79     12.18 o 
   2   6   5       35.15       38.14      2.45 o 
   3   6   5       40.79       17.90     14.09 o 
   4   6   5        9.00        9.35      2.72 o 
   5   6   5      328.03      337.32     16.14 o 
  -8   7   5       81.37       86.88      6.30 o 
  -7   7   5      393.33      397.27     11.48 o 
  -6   7   5        5.10        1.85      2.41 o 
  -5   7   5      140.99      137.25      8.62 o 
  -4   7   5      164.34      165.12      8.37 o 
  -3   7   5       18.46       12.87      3.72 o 
  -2   7   5      797.79      751.52     29.03 o 
  -1   7   5     3037.01     2953.24     43.73 o 
   0   7   5      184.38      154.89      3.72 o 
   1   7   5      701.78      644.06     10.89 o 
   2   7   5       24.18       27.54      3.44 o 
   3   7   5      488.97      439.08     34.26 o 
   4   7   5       54.99       58.60      7.34 o 
   5   7   5        1.79        5.75      5.05 o 
  -7   8   5      180.82      183.75      8.81 o 
  -6   8   5        1.22       -2.58      3.39 o 
  -5   8   5      656.17      660.81     14.85 o 
  -4   8   5       23.23       26.61      8.41 o 
  -3   8   5      110.45      111.83      7.47 o 
  -2   8   5      170.76      151.54     16.33 o 
  -1   8   5      949.70      920.67     15.32 o 
   0   8   5       25.41       21.15      3.49 o 
   1   8   5      389.55      356.88      7.61 o 
   2   8   5       70.07       61.72      4.57 o 
   3   8   5      218.97      211.66     29.47 o 
   4   8   5      150.61      171.83     11.59 o 
  -7   9   5      121.36      130.05      8.21 o 
  -6   9   5       81.86       82.24      6.54 o 
  -5   9   5      124.94      124.90      6.97 o 
  -4   9   5      127.46      123.02      7.76 o 
  -3   9   5      517.14      554.77     17.31 o 
  -2   9   5      119.66      102.64      5.01 o 
  -1   9   5       21.37       22.11      1.97 o 
   0   9   5      191.38      205.97      6.04 o 
   1   9   5      105.87      114.80      4.00 o 
   2   9   5      218.53      194.47      7.13 o 
   3   9   5        7.15        9.36      7.31 o 
  -6  10   5      113.78      107.15      9.43 o 
  -5  10   5      292.48      326.44     13.37 o 
  -4  10   5        4.51        3.10      2.83 o 
  -3  10   5      280.50      297.99      9.32 o 
  -2  10   5      121.78      115.75      5.63 o 
  -1  10   5       34.63       48.53      9.42 o 
   0  10   5      235.60      242.86      4.87 o 
   1  10   5      265.73      279.07      5.29 o 
   2  10   5       13.96        9.94      1.70 o 
  -5  11   5      102.08      112.98      7.92 o 
  -4  11   5       53.77       44.08      5.46 o 
  -3  11   5       40.70       39.24      4.78 o 
  -2  11   5       22.05        5.17      7.43 o 
  -1  11   5      603.08      612.12     15.76 o 
   0  11   5       69.51       61.78      2.96 o 
   1  11   5       54.43       50.34      2.81 o 
  -3  12   5      196.47      213.23     10.94 o 
  -2  12   5      101.25      105.96      6.34 o 
  -1  12   5       23.96       15.58     12.27 o 
  -1 -15   6       17.55       17.18     11.78 o 
   0 -15   6       82.63       72.40     41.01 o 
   1 -15   6        7.89        8.31      4.45 o 
   2 -15   6        1.13       -0.51      1.90 o 
  -3 -14   6      116.38       94.37      9.72 o 
  -2 -14   6      633.19      618.54     12.19 o 
  -1 -14   6       12.65        7.16      6.64 o 
   0 -14   6      599.10      574.58     11.95 o 
   1 -14   6       20.13       23.28      5.83 o 
   2 -14   6      278.04      268.24     16.14 o 
   3 -14   6       28.89       33.69      4.79 o 
  -4 -13   6      136.52      133.75     10.77 o 
  -3 -13   6        7.64        4.97      2.86 o 
  -2 -13   6      154.59      152.96      5.26 o 
  -1 -13   6      504.01      478.79      7.97 o 
   0 -13   6      501.26      466.70      8.16 o 
   1 -13   6       75.67       75.18      4.23 o 
   2 -13   6     1636.61     1596.42     35.43 o 
   3 -13   6        6.81        6.37      2.34 o 
   4 -13   6        2.75        0.73      1.69 o 
  -5 -12   6      109.82      117.56     10.88 o 
  -4 -12   6      414.47      437.94     17.02 o 
  -3 -12   6       76.63       79.25      5.29 o 
  -2 -12   6       49.94       51.12      4.09 o 
  -1 -12   6        6.20        7.26      1.69 o 
   0 -12   6     1006.90     1020.71     13.96 o 
   1 -12   6      352.74      319.19      7.18 o 
   2 -12   6       33.39       36.43      4.51 o 
   3 -12   6      109.36      103.37      4.74 o 
   4 -12   6      686.47      718.09     16.96 o 
   5 -12   6        2.79        1.91      4.30 o 
  -6 -11   6      276.34      282.00     17.34 o 
  -5 -11   6       17.84       28.52      5.32 o 
  -4 -11   6      904.77      837.02     71.35 o 
  -3 -11   6        0.76        1.91      1.03 o 
  -2 -11   6       56.76       68.69      3.54 o 
  -1 -11   6     1116.79     1037.67     13.11 o 
   0 -11   6        2.71        4.92      1.54 o 
   1 -11   6       50.33       53.28      3.36 o 
   2 -11   6      812.52      823.20     12.72 o 
   3 -11   6      108.76       92.99      5.57 o 
   4 -11   6      246.95      237.10      8.67 o 
   5 -11   6        0.69        5.34      4.41 o 
   6 -11   6      175.63      171.16     12.59 o 
  -6 -10   6        2.63        3.00      3.65 o 
  -5 -10   6      186.07      196.76      8.09 o 
  -4 -10   6       94.61       96.97      5.31 o 
  -3 -10   6       13.89       11.24      1.29 o 
  -2 -10   6      549.04      568.08      7.31 o 
  -1 -10   6      273.94      240.78      7.43 o 
   0 -10   6      205.48      169.65      3.92 o 
   1 -10   6      686.95      666.68      9.97 o 
   2 -10   6      529.98      519.82     10.58 o 
   3 -10   6       41.97       41.48      3.96 o 
   4 -10   6      202.52      214.71      7.80 o 
   5 -10   6      273.26      282.45      9.45 o 
   6 -10   6        1.77        3.29      7.14 o 
  -7  -9   6        2.99       11.27      5.68 o 
  -6  -9   6        0.41        1.16      3.20 o 
  -5  -9   6       93.89       91.86      2.36 o 
  -4  -9   6      590.24      545.84     12.60 o 
  -3  -9   6        3.30        6.88      2.59 o 
  -2  -9   6      104.05      114.73      3.17 o 
  -1  -9   6       58.45       44.43      2.63 o 
   0  -9   6     1054.86     1011.98     12.08 o 
   1  -9   6       61.70       61.79      3.46 o 
   2  -9   6      889.03      884.50     14.79 o 
   3  -9   6     1664.38     1664.58     38.46 o 
   4  -9   6      125.10      131.77      6.95 o 
   5  -9   6      232.47      234.22      8.15 o 
   6  -9   6      108.88      107.37      6.25 o 
  -7  -8   6       83.37      100.06      6.85 o 
  -6  -8   6      201.53      210.69      8.04 o 
  -5  -8   6      350.02      334.74      6.89 o 
  -4  -8   6       23.99       26.15      1.33 o 
  -3  -8   6      178.82      187.40      3.44 o 
  -2  -8   6      344.18      314.32      4.42 o 
  -1  -8   6        9.17       14.51      1.45 o 
   0  -8   6      408.59      423.68      5.88 o 
   1  -8   6      913.53      882.88     13.39 o 
   2  -8   6       54.79       52.86      3.39 o 
   3  -8   6      177.96      169.78      6.79 o 
   4  -8   6     1223.33     1191.11     22.51 o 
   5  -8   6      595.24      623.39     12.99 o 
   6  -8   6        4.45        2.36      2.38 o 
  -8  -7   6      132.49      125.52     10.89 o 
  -7  -7   6       62.10       64.00      5.50 o 
  -6  -7   6      680.90      715.60     14.85 o 
  -5  -7   6        4.50        4.68      0.79 o 
  -4  -7   6      732.68      695.39      7.69 o 
  -3  -7   6      975.14      924.57      9.72 o 
  -2  -7   6      961.84      932.84     17.18 o 
  -1  -7   6      234.94      240.99      3.78 o 
   0  -7   6       79.97       87.09      7.37 o 
   1  -7   6      451.71      418.38      8.59 o 
   2  -7   6     1542.72     1530.74     22.39 o 
   3  -7   6     1298.13     1309.08     28.86 o 
   4  -7   6      170.66      156.97      5.45 o 
   5  -7   6      511.29      525.35     10.95 o 
   6  -7   6        2.42       -0.67      3.09 o 
   7  -7   6       21.13       20.82      5.08 o 
  -8  -6   6      263.63      266.67     13.55 o 
  -7  -6   6        3.76        7.81      2.98 o 
  -6  -6   6        0.38        0.71      0.72 o 
  -5  -6   6        7.86        7.24      1.34 o 
  -4  -6   6     3153.94     3146.16     32.24 o 
  -3  -6   6        1.66        1.30      0.75 o 
  -2  -6   6      162.36      153.67      3.01 o 
  -1  -6   6      421.09      379.26      5.21 o 
   0  -6   6      709.10      676.33      9.38 o 
   1  -6   6     1330.13     1320.59     18.14 o 
   2  -6   6      531.91      527.89      8.91 o 
   3  -6   6       91.89       84.58      4.47 o 
   4  -6   6     1144.63     1152.39     23.00 o 
   5  -6   6      136.45      129.79      6.86 o 
   6  -6   6        1.27        0.13      1.55 o 
   7  -6   6      510.38      552.38     16.85 o 
  -8  -5   6      124.73      124.47      9.11 o 
  -7  -5   6        7.37        9.13      3.95 o 
  -6  -5   6      656.37      613.04     12.51 o 
  -5  -5   6       43.88       50.98      1.61 o 
  -4  -5   6      755.57      676.36      7.85 o 
  -3  -5   6      712.68      733.53      8.78 o 
  -2  -5   6     2514.05     2449.44     27.01 o 
  -1  -5   6      312.06      283.15      5.30 o 
   0  -5   6      133.35      106.48      3.00 o 
   1  -5   6      757.00      799.39     11.04 o 
   2  -5   6     1890.46     1879.91     28.07 o 
   3  -5   6     2764.59     2775.76     42.88 o 
   4  -5   6        5.63        7.62      2.38 o 
   5  -5   6      222.41      218.54      8.32 o 
   6  -5   6       34.90       40.04      3.31 o 
   7  -5   6      215.82      212.62     17.03 o 
  -8  -4   6        0.28        7.22      3.89 o 
  -7  -4   6       70.25       71.22      4.42 o 
  -6  -4   6      774.08      727.06     14.43 o 
  -5  -4   6       64.80       75.40      2.04 o 
  -4  -4   6      207.82      181.43      3.21 o 
  -3  -4   6      583.90      575.15     10.17 o 
  -2  -4   6     1459.95     1375.84     17.37 o 
  -1  -4   6      476.70      481.28      6.61 o 
   0  -4   6      258.61      244.10      4.34 o 
   1  -4   6      850.12      786.04     10.53 o 
   2  -4   6     1059.09     1075.24     17.24 o 
   3  -4   6       13.86       15.74      2.00 o 
   4  -4   6        5.86        6.08      1.69 o 
   5  -4   6      663.28      630.52     16.78 o 
   6  -4   6       39.08       36.65      4.12 o 
   7  -4   6       58.19       50.64      5.80 o 
  -8  -3   6      829.60      845.69     22.43 o 
  -7  -3   6       70.53       76.55      2.44 o 
  -6  -3   6      157.63      171.97      3.25 o 
  -5  -3   6        8.39        8.40      1.42 o 
  -4  -3   6       64.89       52.25      1.60 o 
  -3  -3   6     2496.55     2458.12     28.01 o 
  -2  -3   6      376.19      420.81      7.58 o 
  -1  -3   6      464.67      633.33      9.62 o 
   0  -3   6     1810.49     1879.44     25.20 o 
   1  -3   6      416.20      429.42      7.25 o 
   2  -3   6       19.44       17.47      1.74 o 
   3  -3   6     1352.07     1278.31     17.42 o 
   4  -3   6       35.41       43.61      2.51 o 
   5  -3   6      352.24      348.28      9.28 o 
   6  -3   6      233.00      241.43      6.14 o 
   7  -3   6        7.21       11.52      2.53 o 
  -9  -2   6       72.03       86.88      7.00 o 
  -8  -2   6       12.24       10.55      1.55 o 
  -7  -2   6        7.39        6.66      1.51 o 
  -6  -2   6      240.22      234.31      3.87 o 
  -5  -2   6       13.62       20.62      1.18 o 
  -4  -2   6     2207.63     2194.67     24.15 o 
  -3  -2   6     4827.05     4873.22     58.37 o 
  -2  -2   6      415.06      524.69      6.88 o 
  -1  -2   6     1966.20     1826.95     22.77 o 
   0  -2   6      438.58      513.80      7.81 o 
   1  -2   6       36.78       58.88      2.24 o 
   2  -2   6      250.07      223.12      7.75 o 
   3  -2   6     1025.93     1047.90     14.00 o 
   4  -2   6      104.04       92.62      3.63 o 
   5  -2   6      272.15      264.75      5.10 o 
   6  -2   6       25.32       28.18      2.87 o 
   7  -2   6      209.31      207.50      7.03 o 
  -9  -1   6       12.66       12.41      3.68 o 
  -8  -1   6      103.24      100.30      3.20 o 
  -7  -1   6      145.04      142.88     10.01 o 
  -6  -1   6      879.41      817.99      9.42 o 
  -5  -1   6      918.52      892.02     10.29 o 
  -4  -1   6        2.62        3.87      0.89 o 
  -3  -1   6     6281.32     6593.90    111.04 o 
  -2  -1   6        3.23       20.52      1.93 o 
  -1  -1   6       12.23       28.17      2.85 o 
   0  -1   6       75.81       54.98      2.51 o 
   1  -1   6     2827.03     2888.08     38.65 o 
   2  -1   6     1002.06     1016.10     21.19 o 
   3  -1   6        0.35        2.60      1.14 o 
   4  -1   6     1530.11     1515.35     24.07 o 
   5  -1   6       78.95       75.44      3.16 o 
   6  -1   6       15.16       12.40      1.64 o 
  -9   0   6      123.87      115.82      4.44 o 
  -8   0   6      210.31      201.93      4.49 o 
  -7   0   6      287.18      283.96      5.54 o 
  -6   0   6        3.54        5.55      1.09 o 
  -5   0   6      388.20      390.98      5.36 o 
  -4   0   6      752.50      706.64      7.48 o 
  -3   0   6      355.94      396.59      4.82 o 
  -2   0   6        4.60        3.82      1.21 o 
  -1   0   6    11992.46    13065.36    401.33 o 
   0   0   6        9.00        2.54      1.06 o 
   1   0   6       14.80       21.34      1.92 o 
   2   0   6     1137.22     1030.40     12.96 o 
   3   0   6     2320.19     2306.97     30.66 o 
   4   0   6        2.64        2.21      1.09 o 
   5   0   6      651.01      596.85      9.31 o 
   6   0   6       79.15       73.73      2.53 o 
  -9   1   6        8.85        7.01      1.76 o 
  -8   1   6      249.38      239.64      4.55 o 
  -7   1   6      927.91      859.02     13.63 o 
  -6   1   6        8.12       11.31      2.72 o 
  -5   1   6      785.58      753.38      8.42 o 
  -4   1   6      102.77       98.38      2.73 o 
  -3   1   6      562.09      527.70      5.92 o 
  -2   1   6     1249.15     1131.82     23.09 o 
  -1   1   6      748.18      629.42      9.60 o 
   0   1   6      131.22      145.89      3.22 o 
   1   1   6     4425.86     4352.38     63.06 o 
   2   1   6       95.06      101.18      3.11 o 
   3   1   6     1627.66     1597.05     21.62 o 
   4   1   6      650.64      609.21     11.29 o 
   5   1   6      344.42      334.02      5.05 o 
   6   1   6      205.46      194.04     22.19 o 
  -9   2   6        1.20        7.67      4.48 o 
  -8   2   6      232.44      229.92      6.30 o 
  -7   2   6      418.72      384.36     11.27 o 
  -6   2   6      250.61      239.27     12.42 o 
  -5   2   6      173.21      173.17      7.75 o 
  -4   2   6      173.61      172.04      2.46 o 
  -3   2   6     1718.15     1659.82     17.34 o 
  -2   2   6       58.64       52.47      2.99 o 
  -1   2   6       80.08       75.31      3.56 o 
   0   2   6      943.67      855.31     26.01 o 
   1   2   6        9.54        5.90      1.22 o 
   2   2   6      123.14      126.69      3.42 o 
   3   2   6     1164.62     1121.28     15.11 o 
   4   2   6      246.69      235.61      4.42 o 
   5   2   6      397.08      353.05      5.94 o 
   6   2   6      331.06      346.37     24.92 o 
  -8   3   6      195.32      212.83     10.19 o 
  -7   3   6      150.25      155.89      7.74 o 
  -6   3   6       21.19       34.91      4.30 o 
  -5   3   6     1447.31     1454.69     31.41 o 
  -4   3   6       28.03       22.17      1.23 o 
  -3   3   6       16.08       22.17      1.25 o 
  -2   3   6     1995.40     1968.28     27.35 o 
  -1   3   6     1869.59     1719.67     37.24 o 
   0   3   6       21.91       15.02      1.65 o 
   1   3   6      930.30      966.05     16.00 o 
   2   3   6     1051.63     1003.34     13.91 o 
   3   3   6      738.60      724.14     11.93 o 
   4   3   6      201.02      179.27      5.68 o 
   5   3   6      111.59      102.28     11.47 o 
   6   3   6      125.50      149.71     12.04 o 
  -8   4   6       27.52       17.04     12.91 o 
  -7   4   6      156.28      158.05      8.44 o 
  -6   4   6      408.27      399.64     12.74 o 
  -5   4   6       75.05       72.64      5.67 o 
  -4   4   6       59.45       51.67      4.78 o 
  -3   4   6      451.77      427.17     11.07 o 
  -2   4   6      471.73      446.33      9.05 o 
  -1   4   6     3507.46     3540.33     52.57 o 
   0   4   6     2605.05     2532.32     35.62 o 
   1   4   6        9.57       13.82      2.56 o 
   2   4   6     1496.24     1424.53     18.29 o 
   3   4   6        0.73        3.16      1.19 o 
   4   4   6        2.29        3.73      1.06 o 
   5   4   6      175.61      200.91     12.13 o 
  -8   5   6       82.90       83.61      5.50 o 
  -7   5   6      787.74      785.62     18.30 o 
  -6   5   6       49.97       45.47      5.77 o 
  -5   5   6        1.45        1.39      4.39 o 
  -4   5   6       38.73       37.06      4.71 o 
  -3   5   6      481.46      473.97      9.95 o 
  -2   5   6        2.26        3.69      2.18 o 
  -1   5   6      301.55      277.74      5.84 o 
   0   5   6      239.37      222.77      5.67 o 
   1   5   6      429.56      443.55      6.99 o 
   2   5   6      328.71      330.42      7.07 o 
   3   5   6        0.85        0.25      1.19 o 
   4   5   6     1018.68      931.18     39.13 o 
   5   5   6       12.08       10.58      5.44 o 
  -8   6   6        6.80        4.05      3.69 o 
  -7   6   6       34.04       29.90      4.28 o 
  -6   6   6       15.06       16.86      4.83 o 
  -5   6   6     1886.39     1906.36     45.53 o 
  -4   6   6       14.12       12.54      6.41 o 
  -3   6   6       28.05       28.57      4.37 o 
  -2   6   6      965.19      939.96     12.63 o 
  -1   6   6      561.64      527.45      8.00 o 
   0   6   6      107.87       90.11      4.45 o 
   1   6   6      340.58      304.97      5.20 o 
   2   6   6      311.95      296.53      7.23 o 
   3   6   6      117.23      126.22      7.05 o 
   4   6   6       36.03       43.97      6.83 o 
   5   6   6       14.33       16.84     10.46 o 
  -7   7   6      591.45      615.32     15.52 o 
  -6   7   6       98.49       87.82      8.37 o 
  -5   7   6      151.74      145.19      9.55 o 
  -4   7   6      561.47      602.01     26.12 o 
  -3   7   6      395.73      391.44     12.70 o 
  -2   7   6      956.99      899.30     16.57 o 
  -1   7   6      233.34      209.14      8.38 o 
   0   7   6      772.55      707.64     10.70 o 
   1   7   6       51.32       55.80      7.64 o 
   2   7   6      210.32      209.41      6.38 o 
   3   7   6       12.09       10.64      4.91 o 
   4   7   6      224.55      215.21     12.38 o 
  -7   8   6       11.36       12.14      4.10 o 
  -6   8   6        8.71        8.95      3.60 o 
  -5   8   6      459.30      483.36     18.01 o 
  -4   8   6       22.19       23.20      8.72 o 
  -3   8   6      807.59      855.67     23.02 o 
  -2   8   6      953.33      856.13     51.10 o 
  -1   8   6       10.10        5.57      1.99 o 
   0   8   6     1619.50     1579.99     25.30 o 
   1   8   6       41.70       31.41      2.61 o 
   2   8   6       87.73       81.92      4.64 o 
   3   8   6      246.31      254.55     12.19 o 
  -6   9   6      247.46      270.71     13.03 o 
  -5   9   6      133.01      138.38      8.07 o 
  -4   9   6       31.94       24.61      9.49 o 
  -3   9   6       49.49       47.68      6.41 o 
  -2   9   6      122.36      108.51     10.08 o 
  -1   9   6      330.61      321.10     17.92 o 
   0   9   6       81.01       75.98      3.46 o 
   1   9   6       49.14       43.52      8.29 o 
   2   9   6      366.97      417.35     24.01 o 
  -5  10   6       31.73       25.83      5.01 o 
  -4  10   6      178.64      193.17      8.76 o 
  -3  10   6       12.33       15.71      5.10 o 
  -2  10   6      114.97      123.03      8.47 o 
  -1  10   6       53.02       25.11     16.35 o 
   0  10   6       76.56       79.47      3.72 o 
   1  10   6       18.26       16.60     10.56 o 
  -4  11   6      447.43      469.62     16.88 o 
  -3  11   6        0.20        1.82      2.72 o 
  -2  11   6       12.21       12.83     10.73 o 
  -1  11   6       85.80       87.02      5.75 o 
   0  11   6      154.95      151.41      5.13 o 
  -1 -15   7       50.23       30.73     20.55 o 
   0 -15   7       81.92       89.99      5.38 o 
   1 -15   7      121.03      118.35      5.96 o 
  -3 -14   7      147.08      149.39      5.71 o 
  -2 -14   7        6.59        5.84      4.57 o 
  -1 -14   7        0.44        0.52      1.43 o 
   0 -14   7      109.39      112.31      4.46 o 
   1 -14   7       42.41       38.37      3.88 o 
   2 -14   7      434.86      421.63     10.27 o 
   3 -14   7      228.82      231.63      8.92 o 
  -4 -13   7      742.11      763.41     36.46 o 
  -3 -13   7       17.92       18.87      2.96 o 
  -2 -13   7       71.81       65.78      4.17 o 
  -1 -13   7      724.15      704.60     10.78 o 
   0 -13   7       65.53       63.06      3.46 o 
   1 -13   7       71.60       73.81      4.48 o 
   2 -13   7       25.90       25.46      3.50 o 
   3 -13   7      224.68      230.48     12.54 o 
   4 -13   7       40.19       41.96      6.82 o 
  -5 -12   7       40.08       44.71      8.07 o 
  -4 -12   7      147.72      131.96     12.03 o 
  -3 -12   7      287.15      295.62      5.19 o 
  -2 -12   7     1300.84     1278.78     21.59 o 
  -1 -12   7       47.45       43.46      2.72 o 
   0 -12   7      260.03      251.56      5.65 o 
   1 -12   7      982.08      970.91     23.20 o 
   2 -12   7       86.12       94.17      4.49 o 
   3 -12   7      171.78      183.68      9.60 o 
   4 -12   7      207.60      207.03     14.59 o 
   5 -12   7      101.54      105.82      7.60 o 
  -6 -11   7      116.07      119.01     11.68 o 
  -5 -11   7      224.55      247.29     13.54 o 
  -4 -11   7      367.53      335.63     14.69 o 
  -3 -11   7      226.00      249.17      7.41 o 
  -2 -11   7      472.21      474.31      7.13 o 
  -1 -11   7      131.33      178.14      9.55 o 
   0 -11   7     1155.91     1090.49     26.08 o 
   1 -11   7     1857.23     1793.37     24.76 o 
   2 -11   7       18.85       18.22      3.76 o 
   3 -11   7      267.46      277.76     11.46 o 
   4 -11   7       28.97       37.20      4.76 o 
   5 -11   7      373.91      371.88     12.21 o 
  -6 -10   7       27.16       13.25     13.12 o 
  -5 -10   7     1008.01      944.75     65.11 o 
  -4 -10   7       57.60       60.54      4.65 o 
  -3 -10   7      283.85      235.36      4.09 o 
  -2 -10   7      866.65      807.63     16.07 o 
  -1 -10   7      320.31      323.75      6.06 o 
   0 -10   7      142.43      148.83      5.83 o 
   1 -10   7      123.12      135.51      8.10 o 
   2 -10   7      109.38      118.10      5.32 o 
   3 -10   7      911.44      920.83     25.49 o 
   4 -10   7      139.68      147.66      6.85 o 
   5 -10   7       11.76       11.57      3.61 o 
   6 -10   7      223.93      215.01     11.04 o 
  -7  -9   7       14.60       20.60      4.66 o 
  -6  -9   7      205.38      230.83     12.90 o 
  -5  -9   7       32.83       29.42      2.77 o 
  -4  -9   7      179.08      179.20      3.18 o 
  -3  -9   7     2107.24     2100.98     30.88 o 
  -2  -9   7      268.69      233.78      5.07 o 
  -1  -9   7       92.63       85.19      3.24 o 
   0  -9   7        8.63        8.96      1.85 o 
   1  -9   7       17.59       17.10      3.21 o 
   2  -9   7     1246.43     1205.54     23.74 o 
   3  -9   7        9.01       10.75      2.81 o 
   4  -9   7      103.06      102.93      5.52 o 
   5  -9   7      119.07      117.02      7.62 o 
   6  -9   7        1.21        3.99      6.96 o 
  -7  -8   7       66.36       71.89      7.26 o 
  -6  -8   7       32.57       33.26      1.59 o 
  -5  -8   7      868.24      816.16     15.79 o 
  -4  -8   7        5.43        7.35      1.59 o 
  -3  -8   7     1850.16     1787.96     22.12 o 
  -2  -8   7      161.60      153.02      3.28 o 
  -1  -8   7      784.99      788.90     13.53 o 
   0  -8   7       76.81       68.16      3.29 o 
   1  -8   7     1189.68     1170.70     20.03 o 
   2  -8   7     1126.52     1157.74     22.35 o 
   3  -8   7       42.00       42.91      3.67 o 
   4  -8   7       40.19       40.56      3.83 o 
   5  -8   7       15.79       11.00      3.03 o 
   6  -8   7        7.40        7.39      6.96 o 
  -8  -7   7       58.45       81.19      9.19 o 
  -7  -7   7      114.42      106.01      7.56 o 
  -6  -7   7      177.49      162.07      7.68 o 
  -5  -7   7      302.34      294.85      4.60 o 
  -4  -7   7      671.66      635.02     18.40 o 
  -3  -7   7      843.63      803.15      9.14 o 
  -2  -7   7       42.44       39.87      2.12 o 
  -1  -7   7     3349.94     3365.06     48.03 o 
   0  -7   7        2.33        1.84      2.48 o 
   1  -7   7       24.56       29.03      2.69 o 
   2  -7   7      418.73      401.86      8.39 o 
   3  -7   7     1949.52     1986.76     43.51 o 
   4  -7   7       17.08       15.79      3.45 o 
   5  -7   7       21.35       29.40      5.60 o 
   6  -7   7      457.00      463.66     11.21 o 
  -8  -6   7       57.09       57.46      7.49 o 
  -7  -6   7      589.67      640.15     15.68 o 
  -6  -6   7      125.91      132.44      2.49 o 
  -5  -6   7      117.58      127.04      4.50 o 
  -4  -6   7      683.94      697.27     12.04 o 
  -3  -6   7     2562.95     2479.22     27.81 o 
  -2  -6   7      902.66      898.41     11.64 o 
  -1  -6   7       46.14       47.50      2.41 o 
   0  -6   7     1157.27     1146.94     17.41 o 
   1  -6   7     2887.95     2884.09     74.45 o 
   2  -6   7        4.68        8.72      2.52 o 
   3  -6   7      873.35      852.92     19.27 o 
   4  -6   7     1568.75     1586.78     34.08 o 
   5  -6   7        1.96       -0.10      3.06 o 
   6  -6   7       92.08       89.75     50.56 o 
  -8  -5   7      252.15      279.42     19.27 o 
  -7  -5   7      111.71      116.78      4.93 o 
  -6  -5   7       40.62       52.18      1.61 o 
  -5  -5   7      489.69      477.80      6.24 o 
  -4  -5   7      317.19      297.52      4.57 o 
  -3  -5   7     4531.09     4522.13     55.32 o 
  -2  -5   7     3801.47     3890.87     47.64 o 
  -1  -5   7        8.36       16.59      1.73 o 
   0  -5   7      416.66      376.93      6.37 o 
   1  -5   7      101.88      114.26      4.50 o 
   2  -5   7       13.83       15.03      2.64 o 
   3  -5   7     1765.79     1750.87     43.86 o 
   4  -5   7        4.55        3.30      2.20 o 
   5  -5   7      169.36      166.18      6.11 o 
   6  -5   7      544.59      537.65     25.51 o 
  -8  -4   7       28.17       27.78      5.09 o 
  -7  -4   7      185.58      176.85      3.67 o 
  -6  -4   7       22.73       28.75      1.40 o 
  -5  -4   7      791.10      769.14     15.52 o 
  -4  -4   7      131.79      126.62      4.09 o 
  -3  -4   7        3.00        5.39      1.07 o 
  -2  -4   7     1873.65     1830.95     24.00 o 
  -1  -4   7      820.06      759.45     10.28 o 
   0  -4   7        1.57        3.10      2.20 o 
   1  -4   7      395.94      413.99      8.08 o 
   2  -4   7     1579.66     1533.86     23.25 o 
   3  -4   7       51.32       42.71      3.43 o 
   4  -4   7      374.99      375.62      8.54 o 
   5  -4   7        8.78       13.53      2.26 o 
   6  -4   7      164.27      168.83      5.32 o 
   7  -4   7        6.55       14.63      5.56 o 
  -8  -3   7      176.14      188.18      4.27 o 
  -7  -3   7      925.86      904.74     12.66 o 
  -6  -3   7       16.23       16.02      2.14 o 
  -5  -3   7      264.87      250.88      3.81 o 
  -4  -3   7      574.18      574.00      7.41 o 
  -3  -3   7     2120.50     2002.31     22.35 o 
  -2  -3   7       84.86       79.64      3.14 o 
  -1  -3   7     1366.85     1349.80     17.50 o 
   0  -3   7     1513.74     1372.75     18.06 o 
   1  -3   7        9.49       21.45      1.95 o 
   2  -3   7      327.97      313.22      6.87 o 
   3  -3   7      658.22      628.50     10.57 o 
   4  -3   7      833.41      798.97     13.78 o 
   5  -3   7       53.64       52.55      2.95 o 
   6  -3   7        1.76        0.14      2.94 o 
  -9  -2   7      426.97      431.17     14.30 o 
  -8  -2   7        5.40        3.44      1.56 o 
  -7  -2   7      263.90      280.42      5.49 o 
  -6  -2   7       38.46       40.59      1.90 o 
  -5  -2   7       89.35       81.42      3.69 o 
  -4  -2   7      446.87      445.82      5.51 o 
  -3  -2   7       21.34       14.64      1.27 o 
  -2  -2   7       32.46       50.15      3.26 o 
  -1  -2   7     1908.83     1757.91     24.44 o 
   0  -2   7       50.65       43.46      2.26 o 
   1  -2   7      771.27      763.79     10.61 o 
   2  -2   7      418.02      434.37      8.04 o 
   3  -2   7       30.36       32.56      2.80 o 
   4  -2   7      755.01      730.82     12.29 o 
   5  -2   7        1.20        1.26      1.60 o 
   6  -2   7       45.64       37.70      4.18 o 
  -9  -1   7       31.16       46.11      6.74 o 
  -8  -1   7       98.22       99.29      4.61 o 
  -7  -1   7      167.18      176.11      4.86 o 
  -6  -1   7        5.11        3.13      1.13 o 
  -5  -1   7     1335.97     1329.12     14.89 o 
  -4  -1   7      121.56      117.71      2.54 o 
  -3  -1   7       26.36       40.76      2.23 o 
  -2  -1   7     5277.09     5329.44     86.84 o 
  -1  -1   7       66.39       79.33      2.80 o 
   0  -1   7      180.18      169.42      9.52 o 
   1  -1   7       46.41       31.10      3.34 o 
   2  -1   7       19.99       18.55      2.32 o 
   3  -1   7       39.12       42.58      2.85 o 
   4  -1   7        1.61        1.02      1.15 o 
   5  -1   7       20.34       21.25      2.40 o 
   6  -1   7      459.37      446.70      7.62 o 
  -9   0   7       10.47        9.12      2.12 o 
  -8   0   7       86.55      101.10      8.85 o 
  -7   0   7     1388.45     1336.35     28.95 o 
  -6   0   7      330.13      291.65      7.72 o 
  -5   0   7      441.62      463.77      6.07 o 
  -4   0   7     1508.90     1487.45     18.47 o 
  -3   0   7      208.23      185.25      3.04 o 
  -2   0   7      201.34      194.96      4.37 o 
  -1   0   7        0.54        1.78      2.40 o 
   0   0   7      247.93      212.62     10.63 o 
   1   0   7       15.26       16.20      2.10 o 
   2   0   7      767.74      711.61     12.23 o 
   3   0   7     3266.34     3188.05     46.29 o 
   4   0   7      266.76      271.81      4.99 o 
   5   0   7       62.03       65.48      2.61 o 
   6   0   7        0.14        0.17      0.97 o 
  -9   1   7       19.71       18.64      3.73 o 
  -8   1   7      165.87      179.35     11.81 o 
  -7   1   7        2.39        2.66      2.49 o 
  -6   1   7      261.11      250.98      6.03 o 
  -5   1   7     1944.56     1896.97     23.32 o 
  -4   1   7       30.58       26.66      1.38 o 
  -3   1   7      132.70      135.87      4.08 o 
  -2   1   7     1616.14     1604.24     23.93 o 
  -1   1   7     1102.19     1084.38     14.77 o 
   0   1   7     4189.90     4030.91     90.04 o 
   1   1   7     1886.96     1822.86     26.20 o 
   2   1   7       78.55       69.47      3.20 o 
   3   1   7        6.01        7.14      1.39 o 
   4   1   7      479.85      454.95      6.83 o 
   5   1   7        5.18        6.14      1.59 o 
   6   1   7      124.30      134.48     11.62 o 
  -8   2   7       84.31       76.09      6.17 o 
  -7   2   7       20.68       25.69      6.94 o 
  -6   2   7      744.50      754.06     25.34 o 
  -5   2   7       31.58       29.46      1.87 o 
  -4   2   7       67.03       59.09      3.12 o 
  -3   2   7      118.35      117.84      7.30 o 
  -2   2   7     3233.34     3250.37     48.04 o 
  -1   2   7      390.27      370.36      6.71 o 
   0   2   7     1159.96     1124.95     20.65 o 
   1   2   7     1273.23     1318.25     17.85 o 
   2   2   7     1854.75     1798.30     24.36 o 
   3   2   7       15.67       14.65      2.52 o 
   4   2   7       21.38       24.73      3.07 o 
   5   2   7      378.83      363.55      5.68 o 
   6   2   7       10.73        8.68      5.78 o 
  -8   3   7      166.69      166.94      6.34 o 
  -7   3   7       23.62       29.65      4.74 o 
  -6   3   7       22.27       23.68      4.35 o 
  -5   3   7      292.19      278.63      3.74 o 
  -4   3   7      447.69      428.55      6.37 o 
  -3   3   7        6.52        5.40      1.90 o 
  -2   3   7       50.73       50.81      3.00 o 
  -1   3   7       80.44       79.37      3.80 o 
   0   3   7      127.16      124.24      4.48 o 
   1   3   7      777.28      741.72     10.73 o 
   2   3   7      246.86      230.60      5.25 o 
   3   3   7       21.12       19.87      2.02 o 
   4   3   7      230.13      238.76      5.56 o 
   5   3   7       12.25        7.16      4.93 o 
  -8   4   7       25.14       21.59     15.58 o 
  -7   4   7       64.30       65.02      6.57 o 
  -6   4   7      899.11      921.98     32.07 o 
  -5   4   7       10.61        8.71      3.62 o 
  -4   4   7      230.89      218.43      4.47 o 
  -3   4   7       76.26       74.84      5.23 o 
  -2   4   7      197.92      203.10      9.43 o 
  -1   4   7       43.13       46.79      3.53 o 
   0   4   7      694.79      688.98     10.68 o 
   1   4   7        5.79        9.62      2.87 o 
   2   4   7       29.79       34.63      2.70 o 
   3   4   7       56.31       56.20      2.27 o 
   4   4   7      152.84      140.80      4.88 o 
   5   4   7       51.14       55.32      8.39 o 
  -8   5   7       11.58        8.62      6.87 o 
  -7   5   7       97.67      108.22      8.43 o 
  -6   5   7      411.17      438.75     15.42 o 
  -5   5   7      417.23      416.64     21.40 o 
  -4   5   7      878.82      876.75     22.48 o 
  -3   5   7      302.35      300.41      7.46 o 
  -2   5   7     3606.06     3638.87     58.25 o 
  -1   5   7      140.10      137.76      5.01 o 
   0   5   7      240.08      230.50      5.39 o 
   1   5   7      916.96      860.66     19.90 o 
   2   5   7        4.12        4.53      1.24 o 
   3   5   7      161.86      147.17      5.13 o 
   4   5   7       85.25      113.89      9.14 o 
  -7   6   7       57.09       68.28      7.97 o 
  -6   6   7        8.59       14.00      4.91 o 
  -5   6   7      251.27      250.84     11.93 o 
  -4   6   7      349.20      357.99     19.96 o 
  -3   6   7      179.44      167.96     12.54 o 
  -2   6   7       20.61       21.99      1.35 o 
  -1   6   7      650.35      637.66      9.02 o 
   0   6   7      777.16      768.96     11.35 o 
   1   6   7        7.88       10.85      2.04 o 
   2   6   7      178.77      188.09      4.39 o 
   3   6   7      158.76      164.56     10.64 o 
   4   6   7        0.86        6.62      4.70 o 
  -7   7   7        1.16        0.06      2.15 o 
  -6   7   7      176.77      187.66     11.61 o 
  -5   7   7       39.44       52.04      7.17 o 
  -4   7   7      281.23      309.89     20.08 o 
  -3   7   7       65.84       61.91      6.47 o 
  -2   7   7      145.10      157.68      9.95 o 
  -1   7   7      339.21      325.92      9.08 o 
   0   7   7       82.56       82.28      3.47 o 
   1   7   7      269.70      252.12      6.07 o 
   2   7   7      138.17      150.98     10.16 o 
   3   7   7        4.00        4.64      1.80 o 
  -6   8   7      407.63      450.23     19.12 o 
  -5   8   7      106.12      110.50      9.69 o 
  -4   8   7       10.20        5.62      7.03 o 
  -3   8   7      473.31      486.11     16.55 o 
  -2   8   7        3.19        4.50      2.62 o 
  -1   8   7       93.76       81.52      4.65 o 
   0   8   7        1.63        1.95      1.53 o 
   1   8   7      381.79      400.69      8.25 o 
   2   8   7        1.26        2.17      1.96 o 
  -6   9   7       19.89       19.64      6.84 o 
  -5   9   7      126.24      159.57     11.93 o 
  -4   9   7      560.60      571.61     30.69 o 
  -3   9   7      156.34      154.21      9.91 o 
  -2   9   7      699.57      655.20     19.78 o 
  -1   9   7      689.21      673.95     19.32 o 
   0   9   7       80.35       84.11      4.85 o 
   1   9   7      122.17      143.28      5.12 o 
  -4  10   7      121.62      111.99     16.83 o 
  -3  10   7        8.82       14.31      5.40 o 
  -2  10   7      314.10      338.29     14.09 o 
  -1  10   7       60.60       70.39      6.75 o 
   0  10   7      267.68      285.40     15.02 o 
  -1 -15   8      171.55      172.08      6.37 o 
   0 -15   8       58.99       67.91     11.00 o 
   1 -15   8      268.91      269.39      7.55 o 
  -3 -14   8       44.11       44.38      3.25 o 
  -2 -14   8       34.37       31.41      9.23 o 
  -1 -14   8       85.48       95.08      4.75 o 
   0 -14   8       87.31       80.95      4.71 o 
   1 -14   8       20.19       20.10      2.94 o 
   2 -14   8       38.88       37.28      4.30 o 
   3 -14   8       74.67       89.86      4.97 o 
  -4 -13   8      307.85      294.33     15.31 o 
  -3 -13   8      262.69      264.75      6.23 o 
  -2 -13   8       14.10       15.06      2.82 o 
  -1 -13   8      226.27      234.84      6.46 o 
   0 -13   8      108.63      101.28      4.70 o 
   1 -13   8      892.84      822.56     18.19 o 
   2 -13   8       98.63       87.81      4.93 o 
   3 -13   8      177.09      169.18      6.03 o 
   4 -13   8      377.55      391.72     13.58 o 
  -5 -12   8      343.11      363.66     26.54 o 
  -4 -12   8        4.52        5.10      1.58 o 
  -3 -12   8      573.11      552.15      9.16 o 
  -2 -12   8     1100.03     1096.86     14.91 o 
  -1 -12   8       41.84       46.76      3.47 o 
   0 -12   8      595.98      552.02      9.39 o 
   1 -12   8       42.86       44.61      3.65 o 
   2 -12   8      640.36      628.63     14.48 o 
   3 -12   8      340.52      340.64     12.78 o 
   4 -12   8        2.87        2.67      3.79 o 
  -6 -11   8       31.36       43.91      8.60 o 
  -5 -11   8      301.24      305.75     14.90 o 
  -4 -11   8      185.23      171.90      4.16 o 
  -3 -11   8      172.95      156.11      3.78 o 
  -2 -11   8        3.02        2.62      1.70 o 
  -1 -11   8      435.94      446.81     10.31 o 
   0 -11   8      890.21      920.65     13.18 o 
   1 -11   8       23.67       29.59      4.48 o 
   2 -11   8      574.66      564.44     12.96 o 
   3 -11   8      139.97      143.68      7.13 o 
   4 -11   8      178.34      194.49      8.55 o 
   5 -11   8      124.99      149.66      8.31 o 
  -6 -10   8       14.08       13.61      5.75 o 
  -5 -10   8      142.74      129.47      6.94 o 
  -4 -10   8        2.64        2.96      1.11 o 
  -3 -10   8     1047.93     1051.56     21.41 o 
  -2 -10   8       46.52       54.72      3.64 o 
  -1 -10   8        5.26        7.31      1.69 o 
   0 -10   8      972.93      978.22     18.60 o 
   1 -10   8       55.97       41.65      6.89 o 
   2 -10   8        3.31        3.81      2.74 o 
   3 -10   8       11.62       13.27      4.09 o 
   4 -10   8      212.65      240.93      8.81 o 
   5 -10   8        0.46        2.44      2.86 o 
  -7  -9   8       56.66       59.66      8.59 o 
  -6  -9   8      207.14      228.80     12.69 o 
  -5  -9   8        2.70        2.95      1.11 o 
  -4  -9   8      807.39      763.14     16.07 o 
  -3  -9   8       43.03       33.94      2.02 o 
  -2  -9   8      611.26      582.97      8.63 o 
  -1  -9   8      370.79      385.19      8.06 o 
   0  -9   8       43.34       36.59      3.74 o 
   1  -9   8        3.70        4.31      2.27 o 
   2  -9   8      128.46      123.34      8.61 o 
   3  -9   8       76.36       75.71      5.12 o 
   4  -9   8      555.89      558.23     13.07 o 
   5  -9   8       36.62       49.77      5.85 o 
  -7  -8   8      196.58      228.20     13.27 o 
  -6  -8   8        9.87        7.85      2.78 o 
  -5  -8   8      221.21      225.14      5.66 o 
  -4  -8   8      652.44      635.89     10.89 o 
  -3  -8   8        8.32        6.22      2.19 o 
  -2  -8   8      982.27      948.27     12.37 o 
  -1  -8   8       98.27       88.93      3.06 o 
   0  -8   8     1009.08      999.13     15.73 o 
   1  -8   8     1949.96     1880.39     29.23 o 
   2  -8   8     1291.40     1258.53     31.24 o 
   3  -8   8      214.07      204.31      8.25 o 
   4  -8   8      277.11      281.55     10.03 o 
   5  -8   8       27.11       15.51      3.42 o 
   6  -8   8      265.73      275.59      9.32 o 
  -7  -7   8      522.14      573.15     19.98 o 
  -6  -7   8       27.65       25.39      2.48 o 
  -5  -7   8       34.49       29.56      2.59 o 
  -4  -7   8     1062.33     1034.84     17.69 o 
  -3  -7   8       37.74       40.00      2.06 o 
  -2  -7   8       80.22       82.87      4.56 o 
  -1  -7   8      222.54      199.63      4.99 o 
   0  -7   8     2574.85     2524.95     57.07 o 
   1  -7   8      778.77      806.05     13.45 o 
   2  -7   8      157.36      157.22      6.58 o 
   3  -7   8      466.45      457.28      9.82 o 
   4  -7   8      284.76      287.00      9.13 o 
   5  -7   8        0.30       -1.81      3.87 o 
   6  -7   8       75.02       50.29     32.58 o 
  -8  -6   8      142.76      147.95     77.71 o 
  -7  -6   8        1.22        1.96      1.57 o 
  -6  -6   8      199.17      199.20      3.43 o 
  -5  -6   8      452.76      447.12      6.48 o 
  -4  -6   8       11.31        9.86      1.75 o 
  -3  -6   8      296.39      318.76      4.94 o 
  -2  -6   8     5314.64     5262.54     68.74 o 
  -1  -6   8       29.85       24.53      4.45 o 
   0  -6   8        3.36        5.94      2.18 o 
   1  -6   8      887.82      918.97     14.50 o 
   2  -6   8      808.49      809.70     17.27 o 
   3  -6   8      250.27      252.66      9.86 o 
   4  -6   8      205.58      189.13      6.25 o 
   5  -6   8      599.34      610.97     19.65 o 
   6  -6   8      144.28      154.89      7.80 o 
  -7  -5   8      164.53      144.35     14.97 o 
  -6  -5   8      109.79      119.46      3.82 o 
  -5  -5   8       60.50       57.03      2.09 o 
  -4  -5   8      796.66      761.89     10.05 o 
  -3  -5   8     2207.77     2146.91     25.62 o 
  -2  -5   8     2256.64     2260.93     35.31 o 
  -1  -5   8       56.47       54.92      3.44 o 
   0  -5   8     2949.19     2990.52     46.13 o 
   1  -5   8      374.88      354.17      9.00 o 
   2  -5   8     2321.47     2311.78     55.25 o 
   3  -5   8     1194.77     1227.36     32.44 o 
   4  -5   8        5.99        2.74      1.93 o 
   5  -5   8      234.67      256.14      9.98 o 
   6  -5   8        1.70        2.07      2.00 o 
  -8  -4   8      360.21      371.48     14.01 o 
  -7  -4   8      170.12      162.58      4.80 o 
  -6  -4   8      270.48      283.04      4.51 o 
  -5  -4   8       25.65       26.29      1.93 o 
  -4  -4   8     3763.56     3689.35     45.01 o 
  -3  -4   8      970.87     1012.39     11.60 o 
  -2  -4   8       28.69       36.97      5.23 o 
  -1  -4   8     1065.63      950.48     19.40 o 
   0  -4   8     1153.73     1113.04     17.55 o 
   1  -4   8      852.30      842.79     17.34 o 
   2  -4   8      235.92      217.99      5.51 o 
   3  -4   8      236.14      224.11      6.86 o 
   4  -4   8     1359.62     1342.00     25.88 o 
   5  -4   8        1.21        2.39      1.77 o 
   6  -4   8        5.18        3.85      1.99 o 
  -8  -3   8       21.89       15.88      2.64 o 
  -7  -3   8      118.81      100.18      3.70 o 
  -6  -3   8     1216.40     1175.56     14.75 o 
  -5  -3   8      100.35       98.61      2.69 o 
  -4  -3   8       56.76       59.68      2.58 o 
  -3  -3   8       15.12       15.18      1.68 o 
  -2  -3   8     2055.21     1978.14     29.15 o 
  -1  -3   8      960.83      897.59     12.76 o 
   0  -3   8      386.97      404.13      8.24 o 
   1  -3   8       57.95       45.21      3.33 o 
   2  -3   8      581.51      560.11      9.38 o 
   3  -3   8      777.89      731.40     17.73 o 
   4  -3   8       16.99       20.49      2.89 o 
   5  -3   8       36.32       32.15      2.82 o 
   6  -3   8       41.34       47.24      6.77 o 
  -8  -2   8      135.21      132.80      5.85 o 
  -7  -2   8      281.28      302.70      9.11 o 
  -6  -2   8       82.43       77.68      2.58 o 
  -5  -2   8      261.55      241.00      4.66 o 
  -4  -2   8     1023.09      973.79     11.89 o 
  -3  -2   8        9.45        9.53      1.31 o 
  -2  -2   8     1647.42     1488.14     20.52 o 
  -1  -2   8     1350.88     1358.15     20.48 o 
   0  -2   8       54.85       40.27      2.59 o 
   1  -2   8      682.08      630.77     11.10 o 
   2  -2   8        2.00        4.69      1.72 o 
   3  -2   8      162.77      152.03      4.37 o 
   4  -2   8      133.03      139.17      4.25 o 
   5  -2   8      403.64      385.35      8.98 o 
   6  -2   8       37.24       29.29      3.23 o 
  -8  -1   8      448.69      443.58     12.36 o 
  -7  -1   8        6.71        7.01      1.84 o 
  -6  -1   8       93.03       91.53      2.79 o 
  -5  -1   8      782.87      831.46     11.74 o 
  -4  -1   8       36.81       32.01      1.99 o 
  -3  -1   8      329.38      321.38      6.32 o 
  -2  -1   8      127.32       93.29      4.12 o 
  -1  -1   8     3043.20     3045.13     44.12 o 
   0  -1   8     3003.40     2936.38     42.44 o 
   1  -1   8      257.28      252.04      6.67 o 
   2  -1   8       29.99       28.96      3.30 o 
   3  -1   8     1304.70     1211.51     18.98 o 
   4  -1   8       23.50       20.48      2.56 o 
   5  -1   8       98.53       95.04      5.56 o 
   6  -1   8      252.57      252.34      6.88 o 
  -8   0   8        0.05       -2.60      2.60 o 
  -7   0   8      364.31      359.10      7.02 o 
  -6   0   8      603.15      626.60      9.11 o 
  -5   0   8      250.42      245.75      4.23 o 
  -4   0   8      141.76      169.07      4.24 o 
  -3   0   8     5179.89     5260.10     85.32 o 
  -2   0   8     1272.10     1202.27     17.40 o 
  -1   0   8      133.29      113.75      4.68 o 
   0   0   8        0.24        3.30      1.83 o 
   1   0   8      599.39      554.93      8.79 o 
   2   0   8      305.43      288.38      5.74 o 
   3   0   8      274.30      263.56      7.46 o 
   4   0   8        9.57        7.55      1.64 o 
   5   0   8      586.32      563.19     14.30 o 
   6   0   8       65.56       60.29      4.15 o 
  -8   1   8      125.42      127.19      7.29 o 
  -7   1   8       27.06       26.96      4.36 o 
  -6   1   8     1373.64     1346.64     16.23 o 
  -5   1   8     1835.50     1792.11     23.85 o 
  -4   1   8       51.19       45.04      2.85 o 
  -3   1   8        3.29        4.86      1.80 o 
  -2   1   8      297.61      286.17      7.35 o 
  -1   1   8     3714.72     3730.63     59.59 o 
   0   1   8       36.62       28.71      3.50 o 
   1   1   8     2434.01     2320.06     33.51 o 
   2   1   8      323.78      286.97      8.47 o 
   3   1   8      923.27      874.89     13.89 o 
   4   1   8       84.70       84.51      4.70 o 
   5   1   8       70.57       72.79      2.93 o 
  -7   2   8        2.51        7.29      3.59 o 
  -6   2   8      675.72      659.58     21.92 o 
  -5   2   8        9.38        6.60      2.32 o 
  -4   2   8      751.19      718.71     15.03 o 
  -3   2   8      513.11      506.75     11.09 o 
  -2   2   8        9.39       13.64      2.76 o 
  -1   2   8     6761.90     6662.97    114.47 o 
   0   2   8      377.24      385.74      7.31 o 
   1   2   8      472.87      472.43      9.28 o 
   2   2   8      442.94      401.04      6.93 o 
   3   2   8       30.22       34.13      4.09 o 
   4   2   8       75.97       69.74      2.77 o 
   5   2   8       70.39       59.74      3.72 o 
  -8   3   8        4.29        0.03      2.39 o 
  -7   3   8      387.95      392.16     14.18 o 
  -6   3   8      337.74      344.83     12.97 o 
  -5   3   8       34.81       32.49      2.95 o 
  -4   3   8       29.70       29.16      1.25 o 
  -3   3   8      389.22      377.61      8.23 o 
  -2   3   8      505.03      503.45     11.98 o 
  -1   3   8      133.84      150.30      4.77 o 
   0   3   8      426.30      419.86      9.11 o 
   1   3   8     1545.41     1468.43     23.11 o 
   2   3   8        1.56        1.69      1.56 o 
   3   3   8      368.96      348.69      6.15 o 
   4   3   8      220.48      212.36      9.11 o 
   5   3   8      324.93      340.91     17.38 o 
  -8   4   8       21.28        0.03      2.66 o 
  -7   4   8       82.26       81.26     12.05 o 
  -6   4   8       34.69       35.70      9.45 o 
  -5   4   8      425.27      450.65     15.26 o 
  -4   4   8      345.45      324.90     12.99 o 
  -3   4   8      109.50      105.53      4.80 o 
  -2   4   8        1.03        3.83      3.69 o 
  -1   4   8      169.06      160.24      5.14 o 
   0   4   8     1006.26      944.50     14.82 o 
   1   4   8      295.19      296.45      7.22 o 
   2   4   8       19.97       20.44      2.09 o 
   3   4   8       67.74       81.41      4.74 o 
   4   4   8        4.73        4.73      1.52 o 
  -7   5   8       35.25       40.25      6.58 o 
  -6   5   8       24.94       33.26      6.10 o 
  -5   5   8      497.10      521.89     17.57 o 
  -4   5   8        4.08        4.80      2.53 o 
  -3   5   8        0.27        4.02      2.24 o 
  -2   5   8      433.17      426.74      9.27 o 
  -1   5   8      322.94      328.01     11.19 o 
   0   5   8        0.62        3.48      1.78 o 
   1   5   8        1.38        1.30      1.74 o 
   2   5   8      168.18      166.74      3.96 o 
   3   5   8      164.12      160.08      3.80 o 
   4   5   8        7.63        1.84      3.98 o 
  -7   6   8       82.70      101.81      9.53 o 
  -6   6   8      358.15      355.71     15.79 o 
  -5   6   8      287.11      282.63     13.53 o 
  -4   6   8      171.76      155.98     15.67 o 
  -3   6   8      921.72      834.25     60.07 o 
  -2   6   8      195.55      180.88      4.33 o 
  -1   6   8      351.58      308.73      9.27 o 
   0   6   8     1776.96     1740.04     23.06 o 
   1   6   8      154.09      166.89      5.62 o 
   2   6   8        2.88        3.38      2.10 o 
   3   6   8       19.13       16.57      3.54 o 
  -7   7   8       61.47       51.55      8.39 o 
  -6   7   8       55.51       62.08      8.49 o 
  -5   7   8      311.78      316.19     15.30 o 
  -4   7   8      199.62      219.83     18.74 o 
  -3   7   8       63.28       51.08     14.59 o 
  -2   7   8      151.66      131.60      8.12 o 
  -1   7   8      210.00      219.51     10.76 o 
   0   7   8       19.56       17.68      2.39 o 
   1   7   8      203.49      207.37      5.24 o 
   2   7   8      348.32      365.96     10.52 o 
  -6   8   8       65.54       76.34      9.75 o 
  -5   8   8      383.24      409.34     18.46 o 
  -4   8   8       30.53       27.72      6.52 o 
  -3   8   8       66.96       72.29      7.77 o 
  -2   8   8       13.03       10.19      1.82 o 
  -1   8   8      356.12      330.45     13.24 o 
   0   8   8       14.83       11.82      2.29 o 
   1   8   8       71.38       80.75      4.23 o 
  -5   9   8       31.51       25.64      7.41 o 
  -4   9   8      110.50      120.99     10.66 o 
  -3   9   8      152.47      172.18     11.44 o 
  -2   9   8        0.63       -0.25      2.80 o 
  -1   9   8       19.68       10.36      7.70 o 
   0   9   8      110.42      130.25      7.15 o 
  -3 -14   9        7.14        5.59      2.01 o 
  -2 -14   9      153.17      153.38      8.07 o 
  -1 -14   9       12.43       12.70      3.58 o 
   0 -14   9      594.78      569.30     11.20 o 
   1 -14   9      196.59      201.34      7.22 o 
   2 -14   9       34.14       41.24      5.13 o 
  -4 -13   9        2.43        2.19      1.65 o 
  -3 -13   9        2.61        2.16      1.57 o 
  -2 -13   9      671.79      682.37     13.66 o 
  -1 -13   9       46.87       43.93      3.65 o 
   0 -13   9        0.85        2.38      2.15 o 
   1 -13   9      578.01      547.90     10.72 o 
   2 -13   9      156.92      154.04      6.48 o 
   3 -13   9        8.42        4.32      4.39 o 
  -5 -12   9       70.08       63.33      8.98 o 
  -4 -12   9      558.20      527.11      9.50 o 
  -3 -12   9      187.23      193.13      5.49 o 
  -2 -12   9       42.73       33.85      2.97 o 
  -1 -12   9        3.05        2.97      2.02 o 
   0 -12   9      644.39      668.09     13.61 o 
   1 -12   9       11.16       17.12      2.75 o 
   2 -12   9      158.88      164.93      9.10 o 
   3 -12   9      511.68      506.45     14.24 o 
   4 -12   9      104.11      104.69     16.67 o 
  -5 -11   9        1.64        2.25      2.63 o 
  -4 -11   9      959.15      948.47     14.81 o 
  -3 -11   9       84.11       83.13      3.68 o 
  -2 -11   9      127.18      132.00      4.13 o 
  -1 -11   9      771.68      777.72     13.81 o 
   0 -11   9        3.10        5.54      2.70 o 
   1 -11   9       64.22       76.27      4.98 o 
   2 -11   9      403.02      404.02     13.13 o 
   3 -11   9      115.26      122.16      7.09 o 
   4 -11   9       37.80       41.54      6.37 o 
  -6 -10   9      227.15      229.38     13.72 o 
  -5 -10   9        8.65        9.28      1.70 o 
  -4 -10   9       37.07       40.31      2.34 o 
  -3 -10   9      298.77      308.39      6.98 o 
  -2 -10   9      831.22      870.68     12.76 o 
  -1 -10   9       91.55       97.18      3.78 o 
   0 -10   9       14.91       14.84      3.26 o 
   1 -10   9      634.58      625.57     14.79 o 
   2 -10   9      164.42      166.16      6.93 o 
   3 -10   9       10.56       12.50      4.27 o 
   4 -10   9       20.15       21.61      4.21 o 
   5 -10   9       40.08       47.36      5.59 o 
  -7  -9   9      120.71      124.25     17.95 o 
  -6  -9   9      140.12      124.61     22.03 o 
  -5  -9   9        9.42        7.43      1.69 o 
  -4  -9   9      358.70      366.08      7.16 o 
  -3  -9   9      235.29      225.05      5.61 o 
  -2  -9   9     1003.48     1041.73     20.87 o 
  -1  -9   9      289.94      296.42      8.93 o 
   0  -9   9      161.05      180.11     10.46 o 
   1  -9   9       36.79       31.78      3.52 o 
   2  -9   9       94.43       89.98      6.22 o 
   3  -9   9       72.55       76.52      5.25 o 
   4  -9   9       76.84       87.18      5.86 o 
   5  -9   9       92.73       84.59      7.30 o 
  -7  -8   9      156.48      153.85     11.20 o 
  -6  -8   9       43.81       38.14      3.14 o 
  -5  -8   9      243.39      243.04      5.70 o 
  -4  -8   9      192.08      187.60      4.83 o 
  -3  -8   9      305.13      295.19      5.27 o 
  -2  -8   9      214.79      202.49      6.73 o 
  -1  -8   9       91.51       93.68      4.12 o 
   0  -8   9      557.74      549.24     21.00 o 
   1  -8   9       63.73       67.43      4.21 o 
   2  -8   9      104.74      112.43      5.44 o 
   3  -8   9     1307.43     1304.89     47.70 o 
   4  -8   9       32.48       40.11      4.39 o 
   5  -8   9        9.46       13.72      3.57 o 
  -7  -7   9      116.90      121.85      9.36 o 
  -6  -7   9      629.40      636.93     12.83 o 
  -5  -7   9      208.43      199.64      4.68 o 
  -4  -7   9       30.87       31.72      2.02 o 
  -3  -7   9     3017.06     3029.69     40.37 o 
  -2  -7   9       76.56       75.24      2.98 o 
  -1  -7   9      687.46      699.92     13.62 o 
   0  -7   9       20.31       19.84      2.73 o 
   1  -7   9      528.45      535.14     11.23 o 
   2  -7   9      546.25      523.85     12.53 o 
   3  -7   9      683.89      688.47     13.68 o 
   4  -7   9       10.31       12.10      3.74 o 
   5  -7   9      170.43      188.94      8.61 o 
  -8  -6   9      456.95      481.95     26.94 o 
  -7  -6   9        3.91        7.22      1.87 o 
  -6  -6   9       40.08       40.32      2.38 o 
  -5  -6   9      854.87      809.00     13.07 o 
  -4  -6   9        3.37        2.67      1.39 o 
  -3  -6   9      641.07      630.06     18.76 o 
  -2  -6   9      775.98      762.62     11.00 o 
  -1  -6   9     4572.11     4577.77     84.49 o 
   0  -6   9       75.54       89.70      4.88 o 
   1  -6   9        3.49        1.33      1.76 o 
   2  -6   9      310.79      308.90      9.07 o 
   3  -6   9      154.02      175.81      6.19 o 
   4  -6   9       16.19       18.71      3.64 o 
   5  -6   9      102.54       86.64      5.11 o 
  -8  -5   9       20.93       -0.01      4.06 o 
  -7  -5   9       60.85       53.81      4.13 o 
  -6  -5   9      274.45      267.20      5.34 o 
  -5  -5   9       29.33       30.46      2.73 o 
  -4  -5   9      474.45      449.09      6.56 o 
  -3  -5   9     3108.02     3063.92     37.66 o 
  -2  -5   9       50.76       65.67      7.96 o 
  -1  -5   9     1055.37     1076.30     16.39 o 
   0  -5   9      323.75      338.53      7.33 o 
   1  -5   9       39.67       41.92      3.98 o 
   2  -5   9      301.89      329.31      7.64 o 
   3  -5   9      599.67      585.92     11.31 o 
   4  -5   9       65.29       59.53      4.04 o 
   5  -5   9      223.36      231.32      7.08 o 
   6  -5   9        8.08        7.01      6.56 o 
  -8  -4   9        5.93        1.49      2.58 o 
  -7  -4   9      161.93      160.89      4.26 o 
  -6  -4   9      331.03      305.91      5.24 o 
  -5  -4   9        2.20        2.11      1.18 o 
  -4  -4   9      435.50      412.38      6.71 o 
  -3  -4   9       26.62       28.62      2.25 o 
  -2  -4   9      588.34      557.52      9.40 o 
  -1  -4   9      552.47      534.13      9.42 o 
   0  -4   9       86.34       91.94      4.04 o 
   1  -4   9     1051.70     1004.34     39.38 o 
   2  -4   9     1068.26     1072.80     17.40 o 
   3  -4   9       22.63       24.62      2.86 o 
   4  -4   9      723.67      739.64     13.33 o 
   5  -4   9       81.02       85.68      4.41 o 
   6  -4   9       19.75       10.88      9.19 o 
  -8  -3   9      126.42      135.16      6.40 o 
  -7  -3   9        0.68        0.54      1.31 o 
  -6  -3   9        1.07        2.26      1.44 o 
  -5  -3   9      584.95      557.60      7.60 o 
  -4  -3   9        4.45        6.36      1.61 o 
  -3  -3   9     1176.14     1161.22     14.00 o 
  -2  -3   9      480.03      452.18      8.26 o 
  -1  -3   9      459.07      432.84      8.19 o 
   0  -3   9        9.62       16.35      2.33 o 
   1  -3   9      806.53      837.91     17.78 o 
   2  -3   9      183.58      198.98      5.51 o 
   3  -3   9      516.08      538.25     23.96 o 
   4  -3   9        1.86        3.78      1.91 o 
   5  -3   9      281.99      268.12      7.49 o 
  -8  -2   9       72.05       63.84      4.52 o 
  -7  -2   9      539.56      526.17      7.96 o 
  -6  -2   9       20.68       21.27      2.50 o 
  -5  -2   9      567.12      551.45     10.29 o 
  -4  -2   9        9.66       13.76      1.59 o 
  -3  -2   9        5.94        8.11      1.94 o 
  -2  -2   9      303.99      293.08      6.42 o 
  -1  -2   9     2754.06     2649.37     41.73 o 
   0  -2   9       88.42      102.17      6.01 o 
   1  -2   9        3.48        4.68      2.24 o 
   2  -2   9      390.70      366.19     11.93 o 
   3  -2   9       12.10       18.60      2.39 o 
   4  -2   9       16.07       10.47      2.16 o 
   5  -2   9       12.00       11.56      2.72 o 
  -8  -1   9       35.90       43.62      7.74 o 
  -7  -1   9      167.55      175.09     10.69 o 
  -6  -1   9      494.23      474.14      7.17 o 
  -5  -1   9      494.67      464.70     10.24 o 
  -4  -1   9       47.07       44.92      3.05 o 
  -3  -1   9      827.43      815.62     13.22 o 
  -2  -1   9      232.75      235.67      6.97 o 
  -1  -1   9       76.02       83.81      4.55 o 
   0  -1   9     1136.56     1100.49     16.72 o 
   1  -1   9       14.91       16.40      2.29 o 
   2  -1   9       57.28       56.60      5.18 o 
   3  -1   9        4.30        0.82      1.74 o 
   4  -1   9      285.58      294.47      6.43 o 
   5  -1   9      330.65      319.05     19.44 o 
  -8   0   9       14.37       11.36      6.14 o 
  -7   0   9      154.26      174.80      7.26 o 
  -6   0   9      124.20      114.37      3.98 o 
  -5   0   9      330.53      310.16      5.13 o 
  -4   0   9      132.84      122.71      3.71 o 
  -3   0   9        0.20       -0.17      1.38 o 
  -2   0   9      171.59      185.79      7.95 o 
  -1   0   9     2135.93     2158.53     32.40 o 
   0   0   9        1.43        2.18      1.63 o 
   1   0   9        5.90        5.83      1.84 o 
   2   0   9     1648.43     1619.89     23.89 o 
   3   0   9       10.78        6.05      2.09 o 
   4   0   9      315.83      305.95      8.89 o 
   5   0   9      164.84      161.36      4.72 o 
  -8   1   9       36.00       27.24      4.99 o 
  -7   1   9      182.55      176.52      4.66 o 
  -6   1   9      372.88      347.87     10.35 o 
  -5   1   9      582.16      588.14     14.38 o 
  -4   1   9        1.08       -0.06      1.06 o 
  -3   1   9      522.53      493.41      9.78 o 
  -2   1   9      813.97      844.56     14.05 o 
  -1   1   9        8.93       10.37      2.27 o 
   0   1   9      220.75      220.74      9.01 o 
   1   1   9       69.23       64.51      4.03 o 
   2   1   9      333.23      319.76      6.56 o 
   3   1   9       19.60       18.42      2.17 o 
   4   1   9      273.94      275.20      6.91 o 
   5   1   9       15.76       16.05      2.60 o 
  -8   2   9        1.17       -0.17      2.61 o 
  -7   2   9      918.90      885.05     24.74 o 
  -6   2   9      166.68      152.31      9.83 o 
  -5   2   9      128.85      113.73      6.24 o 
  -4   2   9      263.67      253.55      9.22 o 
  -3   2   9      405.09      395.59     10.34 o 
  -2   2   9      132.31      128.24      4.99 o 
  -1   2   9      664.11      683.89     13.76 o 
   0   2   9     2018.18     1965.78     29.90 o 
   1   2   9      403.83      408.54      7.91 o 
   2   2   9       23.50       22.51      3.81 o 
   3   2   9       38.38       30.78      3.00 o 
   4   2   9      324.03      306.12     14.78 o 
  -8   3   9       16.65       -0.34      2.96 o 
  -7   3   9        2.19        0.02      4.12 o 
  -6   3   9       16.97       18.33      3.33 o 
  -5   3   9     1231.39     1124.10     45.02 o 
  -4   3   9      300.64      274.35     16.48 o 
  -3   3   9     1011.58     1054.77     18.25 o 
  -2   3   9     1613.88     1623.17     26.04 o 
  -1   3   9      131.82      138.32      5.05 o 
   0   3   9      333.07      327.77     10.93 o 
   1   3   9      498.82      464.98      8.71 o 
   2   3   9       11.84        5.50      2.20 o 
   3   3   9       16.78       22.76      2.28 o 
   4   3   9      123.85      118.91      6.68 o 
  -7   4   9        2.40        1.28      3.57 o 
  -6   4   9      243.24      237.71     12.24 o 
  -5   4   9       62.17       66.32      6.26 o 
  -4   4   9       14.16       16.01      1.62 o 
  -3   4   9      333.98      353.47     10.65 o 
  -2   4   9        3.52        1.61      2.30 o 
  -1   4   9      136.36      142.38      6.32 o 
   0   4   9      752.89      773.92     13.49 o 
   1   4   9       18.82       19.61      3.03 o 
   2   4   9      914.18      911.11     18.23 o 
   3   4   9        2.53        0.47      1.42 o 
  -7   5   9       69.36       85.82      9.01 o 
  -6   5   9        3.90        5.16      4.59 o 
  -5   5   9       39.64       49.90      7.20 o 
  -4   5   9      541.81      561.70     13.36 o 
  -3   5   9      227.85      229.68      9.05 o 
  -2   5   9       23.30       21.37      3.22 o 
  -1   5   9        6.30        5.64      2.31 o 
   0   5   9      834.57      843.37     16.69 o 
   1   5   9      239.89      231.45      6.15 o 
   2   5   9      273.32      290.31      6.96 o 
   3   5   9       34.26       34.06      5.43 o 
  -7   6   9       60.08       57.62      8.67 o 
  -6   6   9      933.94      982.53     31.78 o 
  -5   6   9       61.32       76.71      8.77 o 
  -4   6   9      142.61      132.19     16.02 o 
  -3   6   9       60.80       68.41      8.09 o 
  -2   6   9       82.89       86.19      2.81 o 
  -1   6   9      235.50      257.53      5.70 o 
   0   6   9        6.31        8.67      1.86 o 
   1   6   9       21.87       21.58      2.32 o 
   2   6   9       98.49      103.01      3.97 o 
  -6   7   9        0.98        3.42      4.91 o 
  -5   7   9      100.58       94.07     10.09 o 
  -4   7   9      878.47      905.70     28.27 o 
  -3   7   9        3.35        2.97      3.80 o 
  -2   7   9      422.01      390.85     37.93 o 
  -1   7   9      195.79      183.02      7.55 o 
   0   7   9      170.50      169.93      4.64 o 
   1   7   9      151.77      152.29      4.56 o 
  -5   8   9      165.97      169.14     13.20 o 
  -4   8   9      160.28      185.00     12.77 o 
  -3   8   9       10.02        7.12      4.63 o 
  -2   8   9       63.36       83.28      7.99 o 
  -1   8   9       29.77       18.90     10.75 o 
   0   8   9      354.98      369.07     17.57 o 
  -3   9   9       46.83       43.71      7.61 o 
  -2   9   9      111.60      118.84      9.76 o 
  -2 -14  10        9.43        5.69      2.20 o 
  -1 -14  10       12.24       16.39      3.34 o 
   0 -14  10      252.70      264.08      8.39 o 
   1 -14  10       86.44       79.59     19.03 o 
  -4 -13  10      113.45      114.62     10.94 o 
  -3 -13  10       12.15       12.75      2.27 o 
  -2 -13  10       15.42       17.23      3.11 o 
  -1 -13  10      894.97      906.33     18.54 o 
   0 -13  10       88.03       85.64      4.60 o 
   1 -13  10      171.86      169.97      7.14 o 
   2 -13  10       71.20       71.99      5.34 o 
  -5 -12  10       20.30       26.37      7.25 o 
  -4 -12  10       58.08       53.18      3.63 o 
  -3 -12  10     1349.39     1306.07     26.91 o 
  -2 -12  10       39.25       42.76      3.69 o 
  -1 -12  10      897.11      905.20     27.14 o 
   0 -12  10      666.51      665.78     12.96 o 
   1 -12  10      117.37      123.77      5.34 o 
   2 -12  10      158.01      136.64      9.04 o 
   3 -12  10       53.82       56.37      6.12 o 
  -5 -11  10       30.96       26.33      3.40 o 
  -4 -11  10      225.96      230.87      6.34 o 
  -3 -11  10      397.13      400.67      8.23 o 
  -2 -11  10        0.19        2.78      1.73 o 
  -1 -11  10      348.29      374.60      9.92 o 
   0 -11  10       86.50       88.82      4.50 o 
   1 -11  10      706.87      706.69     27.01 o 
   2 -11  10      251.42      275.14     15.78 o 
   3 -11  10       16.29       14.56      4.95 o 
   4 -11  10      243.02      266.67     16.76 o 
  -6 -10  10       12.80       11.82      5.67 o 
  -5 -10  10      362.21      361.89      9.60 o 
  -4 -10  10       28.24       30.35      3.62 o 
  -3 -10  10        3.61        5.50      2.16 o 
  -2 -10  10      449.67      445.32      7.92 o 
  -1 -10  10      280.52      316.31     12.60 o 
   0 -10  10       29.76       30.12      4.32 o 
   1 -10  10       39.38       47.34      7.27 o 
   2 -10  10      439.21      454.01     11.88 o 
   3 -10  10      722.78      731.75     17.05 o 
   4 -10  10      158.07      153.96      8.13 o 
  -6  -9  10      165.76      162.82      7.81 o 
  -5  -9  10       25.62       25.47      2.44 o 
  -4  -9  10      359.84      339.41      7.46 o 
  -3  -9  10      538.78      531.14      9.37 o 
  -2  -9  10       39.23       38.27      3.10 o 
  -1  -9  10      696.26      700.89     15.55 o 
   0  -9  10      518.69      503.87     31.80 o 
   1  -9  10        9.89       14.02      3.15 o 
   2  -9  10      128.63      126.57     10.13 o 
   3  -9  10      163.53      162.88      7.42 o 
   4  -9  10       64.28       73.53      7.30 o 
  -7  -8  10       11.93       18.26      5.92 o 
  -6  -8  10       35.86       38.35      2.23 o 
  -5  -8  10      454.64      467.22     11.19 o 
  -4  -8  10      100.59       92.49      3.23 o 
  -3  -8  10     2211.37     2214.21     44.36 o 
  -2  -8  10        0.76        1.99      1.68 o 
  -1  -8  10      302.30      315.22      8.80 o 
   0  -8  10      706.37      739.49     26.07 o 
   1  -8  10        2.43        1.89      2.15 o 
   2  -8  10       46.45       42.34      4.28 o 
   3  -8  10       70.20       72.19      5.29 o 
   4  -8  10       90.84       96.30      6.09 o 
   5  -8  10       35.81       33.80      4.68 o 
  -7  -7  10        8.22       10.37      2.39 o 
  -6  -7  10       27.54       53.55     13.67 o 
  -5  -7  10      259.06      270.92      6.27 o 
  -4  -7  10       98.83      106.56      5.53 o 
  -3  -7  10      637.32      642.42     11.41 o 
  -2  -7  10     1187.07     1199.35     16.74 o 
  -1  -7  10      159.37      157.77      6.50 o 
   0  -7  10        8.43        6.66      2.38 o 
   1  -7  10       40.54       41.33      3.77 o 
   2  -7  10     1769.00     1812.89     44.18 o 
   3  -7  10      125.14      138.12      6.40 o 
   4  -7  10      348.70      335.48      9.72 o 
   5  -7  10      161.13      155.26      9.68 o 
  -7  -6  10      714.17      717.68     21.47 o 
  -6  -6  10       39.96       50.97      2.54 o 
  -5  -6  10        7.79        9.24      1.93 o 
  -4  -6  10     2032.73     2022.86     26.41 o 
  -3  -6  10       96.78       94.37      3.86 o 
  -2  -6  10      611.89      574.15     12.25 o 
  -1  -6  10       28.83       26.07      3.03 o 
   0  -6  10      705.22      708.65     12.89 o 
   1  -6  10      609.59      606.76     11.81 o 
   2  -6  10      119.14      102.78      5.13 o 
   3  -6  10      206.61      209.66      7.13 o 
   4  -6  10      766.63      767.57     17.80 o 
   5  -6  10        0.79       -0.21      1.89 o 
  -8  -5  10       33.83        0.03      2.58 o 
  -7  -5  10      403.40      394.98      8.45 o 
  -6  -5  10      352.40      330.88      6.35 o 
  -5  -5  10      117.85      111.55      4.41 o 
  -4  -5  10      519.13      518.97      8.49 o 
  -3  -5  10      512.85      513.30      8.53 o 
  -2  -5  10     1209.89     1190.39     18.88 o 
  -1  -5  10     1201.19     1204.25     19.17 o 
   0  -5  10     1089.08     1027.53     17.05 o 
   1  -5  10      399.89      363.98      9.84 o 
   2  -5  10      242.93      266.86      7.46 o 
   3  -5  10       48.38       64.26      4.26 o 
   4  -5  10      357.17      339.94      9.00 o 
   5  -5  10       19.71       16.45     11.06 o 
  -8  -4  10        2.35       -0.32      1.95 o 
  -7  -4  10      114.36      123.14      5.76 o 
  -6  -4  10      298.68      308.12      6.71 o 
  -5  -4  10     1082.31     1051.87     13.58 o 
  -4  -4  10      931.65      895.43     12.51 o 
  -3  -4  10      280.26      287.44     10.48 o 
  -2  -4  10     3823.34     3831.63     69.19 o 
  -1  -4  10       62.12       56.54      3.74 o 
   0  -4  10       71.34       93.35      4.48 o 
   1  -4  10       16.22       23.12      2.98 o 
   2  -4  10      342.79      307.23     11.77 o 
   3  -4  10        6.71        5.48      2.26 o 
   4  -4  10        4.48        6.14      2.87 o 
   5  -4  10       41.18       32.33     21.88 o 
  -8  -3  10      343.83      369.69      8.47 o 
  -7  -3  10       22.52       20.94      2.18 o 
  -6  -3  10       13.11       13.76      1.89 o 
  -5  -3  10       13.84       17.48      2.17 o 
  -4  -3  10       84.20       86.77      4.99 o 
  -3  -3  10      762.34      701.53     12.06 o 
  -2  -3  10      291.64      269.04      6.81 o 
  -1  -3  10      489.06      461.89     11.42 o 
   0  -3  10     2140.50     2084.80     34.09 o 
   1  -3  10       10.64        8.19      3.09 o 
   2  -3  10      291.15      297.65      9.65 o 
   3  -3  10      414.80      418.15     10.45 o 
   4  -3  10        2.57        5.41      2.67 o 
   5  -3  10      222.76      225.21      8.26 o 
  -8  -2  10       29.17       32.00      3.86 o 
  -7  -2  10       84.01       70.35      4.14 o 
  -6  -2  10      297.78      308.91      5.82 o 
  -5  -2  10      256.25      249.49      7.43 o 
  -4  -2  10       34.94       43.44      3.23 o 
  -3  -2  10      114.04      123.84      4.76 o 
  -2  -2  10     1035.17     1046.18     16.93 o 
  -1  -2  10        6.02        6.04      2.18 o 
   0  -2  10     1033.15     1051.37     32.06 o 
   1  -2  10        3.34        7.62      2.64 o 
   2  -2  10      120.53      126.92      8.29 o 
   3  -2  10      105.92       99.95      4.32 o 
   4  -2  10      435.94      435.28     10.62 o 
   5  -2  10       94.18      103.90      4.74 o 
  -8  -1  10      119.14      120.36      4.83 o 
  -7  -1  10        6.37        5.07      1.62 o 
  -6  -1  10     1157.34     1149.17     16.22 o 
  -5  -1  10       28.36       30.15      2.18 o 
  -4  -1  10        6.19       12.45      1.85 o 
  -3  -1  10        4.68        7.28      2.26 o 
  -2  -1  10     1691.09     1642.11     25.62 o 
  -1  -1  10       49.52       56.78      5.35 o 
   0  -1  10       70.68       80.20      4.89 o 
   1  -1  10      449.05      400.95     15.35 o 
   2  -1  10       33.23       46.02      4.00 o 
   3  -1  10       16.67       12.65      2.32 o 
   4  -1  10       23.41       18.86      2.62 o 
   5  -1  10      106.62      122.16      7.50 o 
  -8   0  10       17.28       24.85      4.93 o 
  -7   0  10      331.16      329.18      7.46 o 
  -6   0  10        0.66        3.13      1.39 o 
  -5   0  10       18.02       22.09      2.07 o 
  -4   0  10     1128.16     1074.26     13.58 o 
  -3   0  10        9.16       16.35      6.49 o 
  -2   0  10      310.19      313.75      7.75 o 
  -1   0  10      773.17      799.43     15.74 o 
   0   0  10       45.13       42.85      3.37 o 
   1   0  10      536.67      525.28     13.56 o 
   2   0  10       44.66       52.45      8.08 o 
   3   0  10        1.14        0.88      1.51 o 
   4   0  10       73.46       77.53      4.53 o 
  -8   1  10      176.50      191.17     16.26 o 
  -7   1  10      217.45      197.94     11.20 o 
  -6   1  10      168.06      160.11      8.33 o 
  -5   1  10      367.85      359.60     11.13 o 
  -4   1  10       18.91       23.38      1.91 o 
  -3   1  10       55.12       53.35      4.00 o 
  -2   1  10      323.65      318.60      8.96 o 
  -1   1  10      149.22      162.94      5.57 o 
   0   1  10     1250.38     1222.80     21.97 o 
   1   1  10     1290.43     1301.47     33.35 o 
   2   1  10      155.89      152.97      5.07 o 
   3   1  10      289.28      269.78      9.12 o 
   4   1  10       60.34       67.55      4.18 o 
  -8   2  10        1.16       -1.07      3.36 o 
  -7   2  10       22.11       24.92      5.63 o 
  -6   2  10      173.79      167.70      8.51 o 
  -5   2  10        3.59        6.75      2.49 o 
  -4   2  10       53.72       47.29      3.11 o 
  -3   2  10     1125.31     1119.44     19.86 o 
  -2   2  10       13.67       17.68      2.99 o 
  -1   2  10      815.97      808.46     14.65 o 
   0   2  10       17.97       12.88      4.31 o 
   1   2  10      589.73      592.52     16.09 o 
   2   2  10      142.49      154.84      5.00 o 
   3   2  10       44.54       44.76      8.37 o 
   4   2  10        0.76        2.73      2.51 o 
  -7   3  10       10.23       13.75      5.13 o 
  -6   3  10      207.81      164.00     94.73 o 
  -5   3  10      708.97      742.51     18.60 o 
  -4   3  10      109.16      102.02      6.99 o 
  -3   3  10      181.73      184.82      6.94 o 
  -2   3  10      726.45      696.16     13.65 o 
  -1   3  10      255.46      266.10      7.47 o 
   0   3  10      845.35      891.54     15.67 o 
   1   3  10        1.85        0.78      1.98 o 
   2   3  10       89.95       91.55      8.37 o 
   3   3  10      507.34      493.72     13.14 o 
  -7   4  10        1.37       -3.63      4.46 o 
  -6   4  10      487.98      495.34     19.02 o 
  -5   4  10      205.06      210.51     10.03 o 
  -4   4  10     1626.99     1512.84     87.16 o 
  -3   4  10       92.74       91.07      6.57 o 
  -2   4  10        8.94       11.16      2.92 o 
  -1   4  10      481.15      502.41     11.00 o 
   0   4  10        1.17        1.48      1.93 o 
   1   4  10        4.52        8.40      2.56 o 
   2   4  10        7.34        8.94      2.22 o 
   3   4  10       37.62       37.60      3.67 o 
  -6   5  10       90.11      101.87     10.26 o 
  -5   5  10       75.66       80.07      8.95 o 
  -4   5  10      656.40      655.91     18.11 o 
  -3   5  10       49.36       59.16      5.02 o 
  -2   5  10       23.36       26.84      3.76 o 
  -1   5  10        2.43        5.85      2.56 o 
   0   5  10      123.87      118.33      5.31 o 
   1   5  10      606.18      629.37     12.28 o 
   2   5  10       14.40        7.58      6.52 o 
  -6   6  10        2.81        5.59      8.62 o 
  -5   6  10      145.82      183.95     12.90 o 
  -4   6  10      213.01      229.26     13.50 o 
  -3   6  10        1.15        1.02      2.39 o 
  -2   6  10        0.39        0.87      1.21 o 
  -1   6  10      279.33      292.33      6.15 o 
   0   6  10      171.45      192.02      5.16 o 
   1   6  10        6.53        2.83      1.79 o 
  -5   7  10      321.91      327.19     17.50 o 
  -4   7  10       50.31       47.08      8.15 o 
  -3   7  10        3.24        2.21      3.98 o 
  -2   7  10      168.93      168.38     95.92 o 
  -1   7  10       10.48        8.69      2.44 o 
   0   7  10        4.20        2.29      2.79 o 
  -3   8  10      371.55      388.25     17.83 o 
  -2   8  10        3.49       -2.02      6.43 o 
  -1 -14  11      143.54      146.46     10.50 o 
  -3 -13  11       20.17       19.17      2.72 o 
  -2 -13  11      134.50      145.09      6.39 o 
  -1 -13  11      315.44      324.20      8.14 o 
   0 -13  11      233.97      266.62      7.80 o 
   1 -13  11       28.44       33.88      5.09 o 
  -4 -12  11        0.68        2.68      1.67 o 
  -3 -12  11       19.13       22.99      3.15 o 
  -2 -12  11      842.62      831.08     13.71 o 
  -1 -12  11       14.86       15.95      3.15 o 
   0 -12  11      257.50      260.98      7.49 o 
   1 -12  11      308.08      320.93     14.71 o 
   2 -12  11      389.56      394.57     12.86 o 
  -5 -11  11      254.87      241.09      6.21 o 
  -4 -11  11      807.00      800.07     15.04 o 
  -3 -11  11       93.56      106.08      7.70 o 
  -2 -11  11     1384.21     1345.99     36.02 o 
  -1 -11  11       94.27       85.94      5.33 o 
   0 -11  11       83.33       87.83      7.69 o 
   1 -11  11      293.64      292.33      9.94 o 
   2 -11  11       66.50       70.07      9.99 o 
   3 -11  11        0.32        0.55      2.70 o 
  -6 -10  11       18.60       17.19      3.44 o 
  -5 -10  11       22.66       26.18      2.81 o 
  -4 -10  11      495.59      496.27      9.88 o 
  -3 -10  11       42.68       43.15      3.09 o 
  -2 -10  11      119.45      125.79      6.07 o 
  -1 -10  11       28.36       34.46      5.39 o 
   0 -10  11      312.99      342.46     11.82 o 
   1 -10  11       26.15       30.50      4.36 o 
   2 -10  11      141.91      142.71      7.56 o 
   3 -10  11      492.86      511.26     14.42 o 
  -6  -9  11      220.85      225.73      7.23 o 
  -5  -9  11       10.98        9.25      1.87 o 
  -4  -9  11        2.66        5.26      1.74 o 
  -3  -9  11        6.79        8.31      2.29 o 
  -2  -9  11      328.30      347.23      8.16 o 
  -1  -9  11      363.05      367.69      9.32 o 
   0  -9  11        2.65        8.20      3.58 o 
   1  -9  11       16.42       23.82      3.88 o 
   2  -9  11      332.71      359.87     18.90 o 
   3  -9  11        3.32        2.76      5.64 o 
   4  -9  11      244.01      241.76     10.06 o 
  -7  -8  11       42.36       35.93      6.19 o 
  -6  -8  11      102.69      102.66      4.46 o 
  -5  -8  11       25.56       25.96      3.38 o 
  -4  -8  11       55.13       63.15      3.63 o 
  -3  -8  11       17.42       19.88      2.39 o 
  -2  -8  11      362.65      371.02      9.71 o 
  -1  -8  11      101.64       91.07      4.99 o 
   0  -8  11        7.40       11.16      2.95 o 
   1  -8  11      355.82      365.03     15.58 o 
   2  -8  11      138.64      149.35      7.00 o 
   3  -8  11       36.56       43.95      4.84 o 
   4  -8  11        7.54       13.83      6.66 o 
  -7  -7  11      157.69      158.72      5.93 o 
  -6  -7  11       30.74       27.72      2.39 o 
  -5  -7  11        3.25        3.86      1.60 o 
  -4  -7  11      387.00      394.78      7.12 o 
  -3  -7  11       58.77       61.02      4.44 o 
  -2  -7  11      299.83      317.54      8.02 o 
  -1  -7  11     1019.99     1022.08     51.58 o 
   0  -7  11      255.46      246.93     10.24 o 
   1  -7  11        6.23        8.28      2.86 o 
   2  -7  11       44.99       54.82      5.66 o 
   3  -7  11      155.10      177.06      7.38 o 
   4  -7  11      380.36      377.69     14.64 o 
  -7  -6  11       77.42       79.54      3.35 o 
  -6  -6  11       65.68       65.68      3.55 o 
  -5  -6  11      922.91      933.47     18.90 o 
  -4  -6  11      165.83      179.77      7.28 o 
  -3  -6  11      583.38      589.18     14.55 o 
  -2  -6  11     1114.51     1121.45     19.92 o 
  -1  -6  11       78.69       82.64      4.66 o 
   0  -6  11      592.82      595.92     18.05 o 
   1  -6  11     1030.43     1087.13     25.77 o 
   2  -6  11      215.96      219.51      7.52 o 
   3  -6  11      555.44      539.28     12.71 o 
   4  -6  11      167.95      169.28      7.27 o 
  -7  -5  11       69.70       68.97      3.78 o 
  -6  -5  11      753.83      726.54     10.88 o 
  -5  -5  11      975.11      932.83     14.13 o 
  -4  -5  11       16.02       12.93      2.26 o 
  -3  -5  11      164.69      163.58      4.92 o 
  -2  -5  11      330.40      333.31      8.09 o 
  -1  -5  11      289.90      297.03     14.78 o 
   0  -5  11       45.05       42.02      3.88 o 
   1  -5  11     1307.20     1291.28     29.16 o 
   2  -5  11        8.44        5.62      3.27 o 
   3  -5  11      609.33      614.74     15.24 o 
   4  -5  11        3.78        1.53      2.26 o 
  -7  -4  11      214.38      209.59      5.20 o 
  -6  -4  11        7.65        4.54      1.90 o 
  -5  -4  11      171.24      155.73      4.79 o 
  -4  -4  11       73.27       72.57      3.22 o 
  -3  -4  11       14.87       12.47      3.01 o 
  -2  -4  11      144.30      146.57      6.62 o 
  -1  -4  11     2006.24     1900.74     33.38 o 
   0  -4  11      335.17      363.60      8.86 o 
   1  -4  11      231.30      223.90      7.79 o 
   2  -4  11       54.12       60.03      5.22 o 
   3  -4  11      369.39      377.48      9.33 o 
   4  -4  11      144.18      137.95      5.98 o 
  -8  -3  11        2.97        3.14      2.62 o 
  -7  -3  11        0.93        1.87      1.52 o 
  -6  -3  11      940.49      890.34     22.71 o 
  -5  -3  11        8.62        8.53      2.14 o 
  -4  -3  11      225.20      218.95      5.01 o 
  -3  -3  11     1212.04     1161.09     21.50 o 
  -2  -3  11       28.79       32.98      3.46 o 
  -1  -3  11      194.52      233.02      8.28 o 
   0  -3  11        4.00        1.64      1.96 o 
   1  -3  11      258.46      266.58      8.72 o 
   2  -3  11      198.04      204.50      6.59 o 
   3  -3  11      234.18      227.28      8.28 o 
   4  -3  11        6.93        6.82      3.04 o 
  -8  -2  11        4.24        1.91      1.97 o 
  -7  -2  11      186.86      187.24      4.98 o 
  -6  -2  11      169.27      155.21      5.64 o 
  -5  -2  11       39.96       32.79      2.48 o 
  -4  -2  11      600.64      557.31      8.56 o 
  -3  -2  11        5.04        8.04      3.00 o 
  -2  -2  11      764.71      732.31     27.81 o 
  -1  -2  11      377.72      382.99      8.97 o 
   0  -2  11       15.60       10.14      3.13 o 
   1  -2  11     1293.73     1301.68     21.80 o 
   2  -2  11      386.56      386.00     15.98 o 
   3  -2  11      152.95      138.98      7.11 o 
   4  -2  11      395.62      420.29     11.28 o 
  -8  -1  11       44.76       41.92      4.56 o 
  -7  -1  11        0.02        1.34      2.16 o 
  -6  -1  11      272.20      258.62      8.96 o 
  -5  -1  11      192.91      203.28      6.91 o 
  -4  -1  11      295.99      281.34      5.73 o 
  -3  -1  11        0.05        5.33      2.39 o 
  -2  -1  11       84.49       80.28      6.45 o 
  -1  -1  11      745.27      750.37     14.04 o 
   0  -1  11        7.54        6.72      2.71 o 
   1  -1  11      142.66      128.96      5.35 o 
   2  -1  11      110.41      117.87      5.00 o 
   3  -1  11      467.52      460.27      9.77 o 
   4  -1  11      252.71      264.45      7.28 o 
  -7   0  11      483.85      483.09     12.28 o 
  -6   0  11        4.87        7.60      1.84 o 
  -5   0  11      178.31      179.49      8.42 o 
  -4   0  11      159.71      155.82      5.02 o 
  -3   0  11      706.57      707.83     14.04 o 
  -2   0  11        6.25        6.71      2.51 o 
  -1   0  11      178.63      162.08      6.00 o 
   0   0  11      408.70      400.72      9.37 o 
   1   0  11     1320.20     1406.58     25.83 o 
   2   0  11        1.93        3.13      2.01 o 
   3   0  11       91.59       90.20      4.48 o 
   4   0  11      197.13      208.50     12.24 o 
  -7   1  11      157.73      150.27      8.08 o 
  -6   1  11       86.96       80.46      4.02 o 
  -5   1  11      896.20      826.32     42.89 o 
  -4   1  11       85.77       83.71      3.12 o 
  -3   1  11      422.53      438.71     12.46 o 
  -2   1  11      439.66      427.87     11.07 o 
  -1   1  11      136.15      137.54      7.24 o 
   0   1  11     1044.69     1059.94     18.67 o 
   1   1  11       42.62       47.11      5.45 o 
   2   1  11       16.40       14.67      2.61 o 
   3   1  11      193.15      194.01      7.09 o 
  -7   2  11       10.25       11.68      8.54 o 
  -6   2  11       24.21       18.56      2.84 o 
  -5   2  11      333.15      314.01     16.80 o 
  -4   2  11      209.68      191.72      9.50 o 
  -3   2  11       33.26       31.11      4.02 o 
  -2   2  11        8.46        9.29      2.92 o 
  -1   2  11      583.70      567.15     12.14 o 
   0   2  11      191.61      197.29      6.80 o 
   1   2  11       31.12       23.30      5.08 o 
   2   2  11      707.97      679.95     14.66 o 
   3   2  11       14.34        0.33      1.92 o 
  -7   3  11      140.72      150.02     11.75 o 
  -6   3  11        5.54        2.87      3.02 o 
  -5   3  11       83.26       77.55      5.36 o 
  -4   3  11      252.46      239.17     16.30 o 
  -3   3  11      467.87      474.31     14.00 o 
  -2   3  11       51.25       55.24      4.61 o 
  -1   3  11       50.41       50.58      5.20 o 
   0   3  11      142.52      155.38      6.15 o 
   1   3  11      124.40      131.04      6.37 o 
   2   3  11       48.89       43.16      3.58 o 
  -6   4  11      298.34      322.82     16.78 o 
  -5   4  11      124.22      117.17      9.87 o 
  -4   4  11       79.47       74.97      7.57 o 
  -3   4  11       19.73       20.20      4.76 o 
  -2   4  11        4.30        8.73      3.12 o 
  -1   4  11      225.20      235.19      7.96 o 
   0   4  11      102.03      106.47      7.19 o 
   1   4  11      420.88      417.46     10.04 o 
   2   4  11      363.85      377.03      8.94 o 
  -6   5  11       88.51       77.59     16.53 o 
  -5   5  11      703.68      714.21     26.46 o 
  -4   5  11       46.72       57.80      5.78 o 
  -3   5  11        1.70        1.59      2.64 o 
  -2   5  11      502.09      504.04     12.84 o 
  -1   5  11       80.95       81.73      5.50 o 
   0   5  11      145.63      154.26      6.55 o 
   1   5  11       46.42       47.05      4.67 o 
  -5   6  11        3.11        0.15      3.73 o 
  -4   6  11      214.26      223.40     14.49 o 
  -3   6  11      128.55      147.76      7.93 o 
  -2   6  11       18.00       15.01      3.09 o 
  -1   6  11       31.35       23.31      8.47 o 
   0   6  11      162.78      172.78      5.48 o 
  -2 -13  12      313.85      307.87      9.85 o 
  -1 -13  12       11.92        8.49      3.75 o 
   0 -13  12      167.57      157.33      6.80 o 
  -4 -12  12       48.65       50.80      4.79 o 
  -3 -12  12      194.51      213.54      6.40 o 
  -2 -12  12       53.28       57.71      4.16 o 
  -1 -12  12      239.30      255.22      8.59 o 
   0 -12  12       64.64       70.86      4.82 o 
   1 -12  12       14.16       12.72      4.91 o 
  -4 -11  12       21.65       28.02      3.04 o 
  -3 -11  12      296.67      302.60      7.32 o 
  -2 -11  12       53.32       61.46      9.14 o 
  -1 -11  12      648.81      681.99     33.27 o 
   0 -11  12       78.89       72.57      5.84 o 
   1 -11  12       49.37       60.75      7.14 o 
   2 -11  12       17.08       19.42      5.52 o 
  -5 -10  12      179.26      167.69      4.99 o 
  -4 -10  12       27.10       20.90      2.66 o 
  -3 -10  12     1203.73     1190.06     30.00 o 
  -2 -10  12        0.85        2.37      2.67 o 
  -1 -10  12       43.60       46.96      4.42 o 
   0 -10  12      317.92      334.91     11.40 o 
   1 -10  12      246.49      265.55      9.75 o 
   2 -10  12        4.41        5.68      6.95 o 
   3 -10  12        6.33        9.64      4.02 o 
  -6  -9  12       22.02       16.72      2.31 o 
  -5  -9  12      133.37      134.07      5.19 o 
  -4  -9  12       24.67       29.66      3.97 o 
  -3  -9  12        5.24        6.91      2.16 o 
  -2  -9  12        2.25        1.77      2.08 o 
  -1  -9  12      435.90      454.41     22.66 o 
   0  -9  12       55.58       55.93      5.11 o 
   1  -9  12     1175.16     1222.91     27.30 o 
   2  -9  12      943.93     1016.84     21.99 o 
   3  -9  12       22.61       19.20      4.42 o 
  -6  -8  12       14.23       17.52      2.68 o 
  -5  -8  12      303.30      302.10      7.08 o 
  -4  -8  12       11.45        8.64      3.76 o 
  -3  -8  12       30.09       39.27      4.28 o 
  -2  -8  12       33.53       36.26      3.27 o 
  -1  -8  12      278.72      295.66     13.68 o 
   0  -8  12       68.50       73.71      5.33 o 
   1  -8  12       23.77       29.92      4.29 o 
   2  -8  12        9.15        7.46      3.41 o 
   3  -8  12      287.48      299.82     12.43 o 
  -6  -7  12      145.93      157.46      4.78 o 
  -5  -7  12       12.17        8.14      2.09 o 
  -4  -7  12      171.47      184.07      6.55 o 
  -3  -7  12      122.74      142.15      9.60 o 
  -2  -7  12       95.98       98.36      5.35 o 
  -1  -7  12        4.55        6.77      2.77 o 
   0  -7  12      146.62      146.42      8.02 o 
   1  -7  12       67.57       75.27      6.65 o 
   2  -7  12      150.44      166.34      8.89 o 
   3  -7  12       92.23       75.75     11.32 o 
  -7  -6  12       29.64       18.54      6.03 o 
  -6  -6  12       43.54       19.10     12.94 o 
  -5  -6  12      235.61      245.89      6.60 o 
  -4  -6  12        1.45        4.00      1.83 o 
  -3  -6  12      388.23      397.03      9.67 o 
  -2  -6  12      842.21      859.79     26.25 o 
  -1  -6  12      500.51      487.29     12.09 o 
   0  -6  12      338.95      347.16     16.44 o 
   1  -6  12        0.90        1.48      4.19 o 
   2  -6  12      144.10      157.53      7.17 o 
   3  -6  12      156.92      178.16      7.65 o 
   4  -6  12       13.30        7.78      7.42 o 
  -7  -5  12        0.93        1.65      1.87 o 
  -6  -5  12      339.39      342.42      7.90 o 
  -5  -5  12      360.26      379.17     10.29 o 
  -4  -5  12        2.77        4.35      2.45 o 
  -3  -5  12     1461.42     1465.51     21.88 o 
  -2  -5  12       51.37       47.15      4.18 o 
  -1  -5  12      405.80      427.30     13.84 o 
   0  -5  12      256.43      266.49     10.07 o 
   1  -5  12       10.67       11.84      3.37 o 
   2  -5  12     1192.19     1151.73     29.35 o 
   3  -5  12      345.52      326.98     12.99 o 
   4  -5  12       10.50        2.25      2.91 o 
  -7  -4  12      819.70      799.24     13.96 o 
  -6  -4  12       34.98       29.94      3.82 o 
  -5  -4  12       15.90        5.93      3.01 o 
  -4  -4  12       84.21       93.38      3.93 o 
  -3  -4  12       31.13       31.25      4.49 o 
  -2  -4  12       26.55       25.94      3.53 o 
  -1  -4  12      232.82      225.90      7.89 o 
   0  -4  12      908.34      833.02     18.58 o 
   1  -4  12        3.00        2.75      2.37 o 
   2  -4  12       18.52       15.69      5.40 o 
   3  -4  12       23.42       17.82      4.21 o 
   4  -4  12      498.04      514.42     14.71 o 
  -7  -3  12       83.06       78.99      4.95 o 
  -6  -3  12      183.60      188.55      6.46 o 
  -5  -3  12       30.00       23.81      2.53 o 
  -4  -3  12      332.10      340.36      9.43 o 
  -3  -3  12      144.51      140.69      6.06 o 
  -2  -3  12      333.72      315.89     12.44 o 
  -1  -3  12      266.73      269.00      8.17 o 
   0  -3  12        1.83        1.76      2.64 o 
   1  -3  12       29.28       28.24      3.74 o 
   2  -3  12       67.21       79.81     16.47 o 
   3  -3  12        2.04        1.25      2.11 o 
  -7  -2  12       68.71       66.81      5.12 o 
  -6  -2  12       21.21       25.42      4.73 o 
  -5  -2  12      365.31      342.70      8.52 o 
  -4  -2  12      675.85      676.86     18.24 o 
  -3  -2  12       25.11       25.80      4.34 o 
  -2  -2  12      219.81      255.18      7.99 o 
  -1  -2  12      123.45      110.70      5.67 o 
   0  -2  12        8.71       17.93      6.99 o 
   1  -2  12      152.79      169.23      6.53 o 
   2  -2  12      106.02       99.80      8.31 o 
   3  -2  12      127.85      118.33      5.62 o 
  -7  -1  12       40.67       45.95      5.49 o 
  -6  -1  12       10.70       11.28      2.09 o 
  -5  -1  12        1.61        1.64      1.64 o 
  -4  -1  12      216.42      213.21      8.13 o 
  -3  -1  12      605.74      576.35     14.39 o 
  -2  -1  12      374.17      359.67     11.41 o 
  -1  -1  12      172.54      179.88      6.88 o 
   0  -1  12     1148.16     1151.33     20.84 o 
   1  -1  12       13.32        9.89      3.44 o 
   2  -1  12      291.61      283.85      9.70 o 
   3  -1  12      349.80      351.27     13.50 o 
  -7   0  12       37.82       41.64      2.93 o 
  -6   0  12       64.61       66.67      4.58 o 
  -5   0  12      521.12      478.46     22.66 o 
  -4   0  12       63.33       67.31      3.86 o 
  -3   0  12        0.23        2.43      2.49 o 
  -2   0  12       57.66       70.60      5.97 o 
  -1   0  12        7.70       19.48      4.99 o 
   0   0  12       50.50       53.92      5.36 o 
   1   0  12        3.39        6.68      2.63 o 
   2   0  12      220.40      228.82     12.12 o 
   3   0  12      106.08      103.17      6.30 o 
  -7   1  12        7.17        6.73      4.16 o 
  -6   1  12      235.05      235.20     14.27 o 
  -5   1  12        2.70        3.14      1.54 o 
  -4   1  12        5.67        2.82      1.73 o 
  -3   1  12      103.01      111.24      9.16 o 
  -2   1  12      284.06      289.31      9.15 o 
  -1   1  12        8.92        9.86      3.06 o 
   0   1  12      618.63      644.64     13.81 o 
   1   1  12       72.62       72.71      5.74 o 
   2   1  12      262.95      264.67      8.14 o 
  -6   2  12       94.70       86.61      7.94 o 
  -5   2  12       27.20       22.13      2.36 o 
  -4   2  12      982.49      942.92     44.21 o 
  -3   2  12      104.22       97.57      9.18 o 
  -2   2  12      109.63      132.34      7.95 o 
  -1   2  12      421.49      448.05     16.83 o 
   0   2  12        6.79        8.55      2.95 o 
   1   2  12      146.36      147.85      6.29 o 
   2   2  12       20.78       17.68      3.10 o 
  -6   3  12       39.55       44.35      5.86 o 
  -5   3  12        4.13        7.39      3.66 o 
  -4   3  12      163.93      146.78      8.88 o 
  -3   3  12      100.81      108.03      7.02 o 
  -2   3  12      172.48      179.13      7.90 o 
  -1   3  12        2.76        3.95      3.31 o 
   0   3  12      363.90      375.75     10.21 o 
   1   3  12      301.92      303.17      8.91 o 
  -5   4  12       16.62       15.58      4.66 o 
  -4   4  12      206.08      229.85      9.98 o 
  -3   4  12       14.39       20.87      5.34 o 
  -2   4  12      234.12      231.65      9.05 o 
  -1   4  12       84.08       82.19     23.55 o 
   0   4  12        6.74        5.88      3.03 o 
  -4   5  12       21.43       24.72      5.14 o 
  -3   5  12      125.85      131.46      7.89 o 
  -2   5  12        6.62        4.69      4.13 o 
  -1   5  12        1.44       -0.62      3.83 o 
  -2 -12  13       23.19       23.19      3.55 o 
  -1 -12  13      246.17      250.00     10.61 o 
   0 -12  13      657.99      667.36     15.78 o 
  -4 -11  13      122.42      144.54      6.28 o 
  -3 -11  13      254.78      258.34      8.32 o 
  -2 -11  13      144.85      150.64      6.80 o 
  -1 -11  13      323.75      322.91      8.90 o 
   0 -11  13      244.90      267.41     10.36 o 
   1 -11  13       71.32       76.12      8.31 o 
  -5 -10  13       67.53       73.98      4.08 o 
  -4 -10  13       15.05        6.26      4.37 o 
  -3 -10  13        1.03       -0.38      1.97 o 
  -2 -10  13      228.65      235.75      7.11 o 
  -1 -10  13       85.61       95.44      6.35 o 
   0 -10  13       10.89       12.85      4.79 o 
   1 -10  13        8.00       16.48      5.40 o 
   2 -10  13      142.92      155.52      9.05 o 
  -5  -9  13      264.47      265.71      8.33 o 
  -4  -9  13      472.99      483.85      9.55 o 
  -3  -9  13        1.43        1.23      3.01 o 
  -2  -9  13      105.87      108.28      5.74 o 
  -1  -9  13        0.18        4.59      4.95 o 
   0  -9  13       57.95       58.96      5.68 o 
   1  -9  13       70.42       86.74      6.67 o 
   2  -9  13       49.19       54.95      6.10 o 
  -6  -8  13       22.42       24.08      3.24 o 
  -5  -8  13      115.29      123.83      4.86 o 
  -4  -8  13      147.79      157.23      5.90 o 
  -3  -8  13       74.05       82.26      5.67 o 
  -2  -8  13      767.70      808.39     46.08 o 
  -1  -8  13       49.55       52.73     10.14 o 
   0  -8  13     1649.64     1705.94     40.86 o 
   1  -8  13      145.60      149.81      7.88 o 
   2  -8  13      173.11      145.14     16.34 o 
  -6  -7  13      380.71      386.01      8.18 o 
  -5  -7  13       37.86       45.79      4.26 o 
  -4  -7  13        5.94        4.09      2.09 o 
  -3  -7  13        7.41        7.39      3.93 o 
  -2  -7  13      544.98      570.08     21.96 o 
  -1  -7  13      329.93      311.65      9.79 o 
   0  -7  13        0.04       -0.63      2.92 o 
   1  -7  13      116.79      118.30      8.92 o 
   2  -7  13      407.86      422.91     12.46 o 
   3  -7  13        4.02        3.50      3.79 o 
  -6  -6  13      203.55      222.16      8.54 o 
  -5  -6  13      120.74      110.50      7.97 o 
  -4  -6  13        5.17       10.55      2.86 o 
  -3  -6  13      311.53      331.44      8.63 o 
  -2  -6  13        6.93        8.63      3.11 o 
  -1  -6  13       49.66       61.78      5.17 o 
   0  -6  13      459.12      460.53     14.30 o 
   1  -6  13        2.97        3.78      2.91 o 
   2  -6  13      215.86      219.08      9.94 o 
   3  -6  13      231.24      246.38      9.49 o 
  -6  -5  13       31.17       27.51     10.44 o 
  -5  -5  13       92.25       97.81      4.36 o 
  -4  -5  13     1074.24     1099.03     22.01 o 
  -3  -5  13      643.99      636.29     24.61 o 
  -2  -5  13        1.00       -3.09      4.16 o 
  -1  -5  13      310.88      331.19     10.10 o 
   0  -5  13      207.77      210.90      8.17 o 
   1  -5  13      140.24      150.99      7.21 o 
   2  -5  13       57.31       77.16     11.69 o 
   3  -5  13       14.59       13.58      4.42 o 
  -7  -4  13       35.23       29.41     10.21 o 
  -6  -4  13      384.25      384.31      8.14 o 
  -5  -4  13       48.62       52.00      3.49 o 
  -4  -4  13       90.36       82.94      4.54 o 
  -3  -4  13      213.88      210.25      9.30 o 
  -2  -4  13      947.89      997.46     26.60 o 
  -1  -4  13      326.74      323.82      9.71 o 
   0  -4  13       68.51       67.50      5.37 o 
   1  -4  13      952.00      929.14     21.54 o 
   2  -4  13        3.33        1.84      2.95 o 
   3  -4  13       20.64       15.93      3.70 o 
  -7  -3  13        8.07       11.60      2.49 o 
  -6  -3  13        1.62        3.43      2.09 o 
  -5  -3  13      150.88      152.65      5.10 o 
  -4  -3  13      253.00      250.25      8.34 o 
  -3  -3  13       15.68       16.99      3.58 o 
  -2  -3  13      318.76      303.68     12.61 o 
  -1  -3  13      389.13      390.16     12.58 o 
   0  -3  13      298.21      312.99      9.57 o 
   1  -3  13      220.44      234.52      9.94 o 
   2  -3  13      262.97      269.05     10.90 o 
  -7  -2  13       65.81       70.43      4.35 o 
  -6  -2  13        1.04        3.02      1.82 o 
  -5  -2  13      113.91      115.50      5.33 o 
  -4  -2  13      214.19      192.61      8.39 o 
  -3  -2  13        0.25       -2.58      2.60 o 
  -2  -2  13      121.64      119.19      6.50 o 
  -1  -2  13       56.35       65.90      5.22 o 
   0  -2  13       97.77       99.56      5.97 o 
   1  -2  13      134.96      148.40      8.94 o 
   2  -2  13        0.94        2.39      2.80 o 
  -6  -1  13      398.55      400.34     17.54 o 
  -5  -1  13        0.08       -0.18      1.82 o 
  -4  -1  13        2.13        2.28      1.89 o 
  -3  -1  13      526.64      557.90     13.72 o 
  -2  -1  13       54.10       63.20      6.33 o 
  -1  -1  13       69.74       64.28      6.33 o 
   0  -1  13      229.02      265.14     10.39 o 
   1  -1  13        5.97        6.45      2.90 o 
   2  -1  13      104.82      101.58      5.75 o 
  -6   0  13        4.15        3.06      1.74 o 
  -5   0  13      217.81      231.29     13.81 o 
  -4   0  13      415.64      409.65     13.51 o 
  -3   0  13       50.28       59.43      5.53 o 
  -2   0  13       31.51       30.37      4.39 o 
  -1   0  13      658.27      704.26     15.93 o 
   0   0  13        0.99        4.75      3.47 o 
   1   0  13      575.56      557.01     13.26 o 
   2   0  13      214.36      207.71      7.63 o 
  -6   1  13       88.90       93.40      6.99 o 
  -5   1  13       66.10       72.35      5.01 o 
  -4   1  13        3.75        6.70      1.98 o 
  -3   1  13      151.27      162.64      8.02 o 
  -2   1  13       97.38      103.11     10.60 o 
  -1   1  13      166.84      186.58      9.57 o 
   0   1  13        1.42        1.02      3.84 o 
   1   1  13      129.96      148.06      6.88 o 
  -5   2  13       11.38       14.34      5.38 o 
  -4   2  13      104.11      101.30      8.00 o 
  -3   2  13      102.49      114.37      7.30 o 
  -2   2  13       55.25       59.70      5.67 o 
  -1   2  13      257.97      269.08      9.56 o 
   0   2  13       32.04       28.28      5.15 o 
  -5   3  13      534.99      538.23     16.43 o 
  -4   3  13       57.77       53.13      7.58 o 
  -3   3  13      192.58      204.59     13.00 o 
  -2   3  13      100.01      111.24      7.24 o 
  -1   3  13        6.37       12.57      4.95 o 
  -3   4  13       67.73       75.52      8.35 o 
  -2   4  13       43.49       46.78      6.88 o 
  -2 -11  14      190.59      191.52      8.24 o 
  -1 -11  14      356.56      359.40     10.19 o 
  -4 -10  14      164.49      177.47      8.84 o 
  -3 -10  14       15.32        5.39      3.51 o 
  -2 -10  14       38.32       36.78      5.25 o 
  -1 -10  14       70.22       67.58      6.28 o 
   0 -10  14      484.83      512.40     15.96 o 
  -4  -9  14        0.84        0.95      1.90 o 
  -3  -9  14        9.44        7.38      3.82 o 
  -2  -9  14      229.44      228.40      7.74 o 
  -1  -9  14       68.43       76.83      6.43 o 
   0  -9  14        4.53        2.31      3.68 o 
   1  -9  14       36.13       40.64      5.80 o 
  -5  -8  14        6.26        2.73      2.68 o 
  -4  -8  14       46.10        0.23      2.10 o 
  -3  -8  14      324.04      352.38     11.40 o 
  -2  -8  14       97.97      113.67     15.95 o 
  -1  -8  14       55.37       61.08      7.31 o 
   0  -8  14       16.31       14.52      4.18 o 
   1  -8  14      350.42      368.34     12.59 o 
  -5  -7  14      135.09      147.57      7.16 o 
  -4  -7  14       92.00      103.57      6.85 o 
  -3  -7  14       87.14       98.16      5.76 o 
  -2  -7  14      221.02      207.75     10.73 o 
  -1  -7  14      717.84      724.75     17.27 o 
   0  -7  14      170.60      180.16     10.44 o 
   1  -7  14      315.92      307.23     11.12 o 
  -5  -6  14      183.15      188.36      6.93 o 
  -4  -6  14       17.19       21.12      3.62 o 
  -3  -6  14      413.31      441.69     10.67 o 
  -2  -6  14       27.55       37.47      4.84 o 
  -1  -6  14      107.30      111.54      6.94 o 
   0  -6  14       42.15       50.00      5.52 o 
   1  -6  14      199.37      198.41      8.98 o 
   2  -6  14       11.81       10.06      3.80 o 
  -6  -5  14        4.93        1.93      2.31 o 
  -5  -5  14       22.49       17.58      5.76 o 
  -4  -5  14      399.87      408.28      9.12 o 
  -3  -5  14       36.80       66.16     10.05 o 
  -2  -5  14      127.54      141.61      8.89 o 
  -1  -5  14      492.90      520.07     27.08 o 
   0  -5  14       66.27       71.77      6.59 o 
   1  -5  14      191.84      212.10     10.77 o 
   2  -5  14       20.31       20.73      4.31 o 
  -6  -4  14       55.22       53.78      5.23 o 
  -5  -4  14      383.30      388.21     12.99 o 
  -4  -4  14       15.64       20.22      3.36 o 
  -3  -4  14      138.13      149.69      7.60 o 
  -2  -4  14      237.32      231.09     20.21 o 
  -1  -4  14        4.03        8.54      6.06 o 
   0  -4  14       37.80       43.28     16.00 o 
   1  -4  14        5.40       10.14      4.31 o 
  -6  -3  14        7.17       10.28      3.23 o 
  -5  -3  14      155.20      152.96      8.67 o 
  -4  -3  14       38.95       37.96      4.23 o 
  -3  -3  14      268.51      268.66     15.27 o 
  -2  -3  14      156.11      135.01     10.34 o 
  -1  -3  14      122.09      124.53      7.16 o 
   0  -3  14      186.43      193.57     10.17 o 
   1  -3  14       15.73       20.41      4.16 o 
  -6  -2  14       11.19       11.43      3.57 o 
  -5  -2  14      138.20      126.56      5.74 o 
  -4  -2  14        8.85       12.20      2.61 o 
  -3  -2  14      499.23      502.22     13.88 o 
  -2  -2  14        0.18        1.98      3.50 o 
  -1  -2  14       26.29       28.79      6.47 o 
   0  -2  14       70.58       77.09      7.24 o 
   1  -2  14      191.34      199.92     19.82 o 
  -5  -1  14      228.94      213.39     14.97 o 
  -4  -1  14       85.66       83.64      5.90 o 
  -3  -1  14        8.61       10.53      3.87 o 
  -2  -1  14      193.31      199.46      8.87 o 
  -1  -1  14      417.51      430.44     14.81 o 
   0  -1  14       23.11       13.74      3.79 o 
   1  -1  14       39.40       25.26      4.34 o 
  -5   0  14      154.77      145.37      8.61 o 
  -4   0  14      599.04      578.66     30.25 o 
  -3   0  14       11.37        6.88      3.66 o 
  -2   0  14      269.95      309.11     13.28 o 
  -1   0  14       92.93       97.19     10.94 o 
   0   0  14        0.65       -1.71      4.96 o 
  -5   1  14        0.83       -1.01      3.13 o 
  -4   1  14      154.31      156.25     12.85 o 
  -3   1  14      118.26      123.49      8.01 o 
  -2   1  14      374.49      382.61     12.61 o 
  -1   1  14       54.77       55.55      5.80 o 
  -3   2  14        1.40       -1.92      3.60 o 
  -2   2  14      239.01      264.85     12.81 o 
  -3  -9  15       66.52       62.70      7.60 o 
  -2  -9  15       11.20       11.59      3.76 o 
  -1  -9  15      388.20      424.99     18.25 o 
  -4  -8  15        0.20       -0.05      1.74 o 
  -3  -8  15      132.38      141.24      7.34 o 
  -2  -8  15       16.88       31.93      5.20 o 
  -1  -8  15       66.26       52.34     21.99 o 
   0  -8  15       30.65       29.45      5.50 o 
  -4  -7  15      933.95      961.79     32.92 o 
  -3  -7  15        0.85        2.03      2.62 o 
  -2  -7  15       84.23       77.23      7.94 o 
  -1  -7  15        6.87       10.47      4.12 o 
   0  -7  15      119.54      134.69     12.57 o 
  -4  -6  15        7.08       12.55      3.15 o 
  -3  -6  15      112.25      111.02      5.81 o 
  -2  -6  15      551.45      605.03     16.20 o 
  -1  -6  15       11.01        9.71      4.81 o 
   0  -6  15      277.22      279.62     11.09 o 
  -5  -5  15        5.08        9.72      3.79 o 
  -4  -5  15      128.51      126.28      7.45 o 
  -3  -5  15       18.15       17.84      6.48 o 
  -2  -5  15      327.83      339.87     13.17 o 
  -1  -5  15       72.16       77.05      8.27 o 
   0  -5  15      158.65      174.33     10.88 o 
  -5  -4  15      127.99      127.67      7.65 o 
  -4  -4  15      175.54      187.70      7.84 o 
  -3  -4  15       98.58      120.74      9.32 o 
  -2  -4  15       38.99       44.24      5.70 o 
  -1  -4  15       27.28       26.99      5.02 o 
   0  -4  15      132.19      157.19      8.49 o 
  -5  -3  15        1.24       -1.25      2.76 o 
  -4  -3  15      555.92      545.82     16.33 o 
  -3  -3  15      334.60      319.46     11.88 o 
  -2  -3  15       11.96       13.07      5.20 o 
  -1  -3  15       99.73      115.47      9.32 o 
   0  -3  15       49.95       46.26      5.70 o 
  -4  -2  15       39.12       35.11      3.81 o 
  -3  -2  15        3.53        3.18      4.15 o 
  -2  -2  15      566.37      586.31     16.42 o 
  -1  -2  15      104.99      112.96      7.68 o 
  -4  -1  15      201.45      196.77     11.52 o 
  -3  -1  15        0.21        0.86      2.99 o 
  -2  -1  15        0.18       -0.05      4.00 o 
                                                 
